# Supplementary material for: Quantifying periodicity in omics data
Source: Front Cell Dev Biol. 2014 Aug 19;2:40. doi: 10.3389/fcell.2014.00040 (PMC4207034; doi:10.3389/fcell.2014.00040)
Supplement: Table S1 — The gene ontology enrichment for Figure 4. For GO ontology analysis, the genes in each cohort identified in Figure 4 out of the 5570 genes contained by the dataset were checked for enrichment using the package GOstats (Falcon and Gentleman, 2007). [file DataSheet1.XLSX]

## Sheet: Cohort 1
	GOBPID	Pvalue	Count	Size	Term	ID_SGD	Gene_Names
1	GO:0042254	1.8982874663506e-58	100	341	ribosome biogenesis	YGR090W,YLR409C,YCL054W,YDR101C,YKL078W,YLR002C,YMR128W,YPL093W,YPL217C,YBR142W,YBR247C,YCR057C,YCR072C,YDL060W,YDL148C,YDR021W,YDR060W,YDR083W,YDR324C,YDR365C,YDR398W,YDR449C,YEL026W,YER006W,YER082C,YER127W,YGL078C,YGL171W,YGR081C,YGR128C,YGR145W,YGR159C,YGR245C,YHR052W,YHR066W,YHR148W,YHR169W,YHR196W,YHR197W,YIL091C,YJL033W,YJL050W,YJL069C,YJL109C,YJL122W,YJR041C,YKL009W,YKL021C,YKR024C,YLL008W…	UTP22,UTP21,SPB1,ARX1,DHR2,NOC3,ECM16,NOG1,BMS1,MAK5,ENP1,PWP2,RSA4,TSR1,NOP14,FAL1,MAK21,RRP8,UTP4,ESF1,UTP5,UTP6,SNU13,NUG1,UTP7,LCP5,DBP3,ROK1,SLX9,UTP8,ENP2,NSR1,SDA1,CIC1,SSF1,IMP3,DBP8,UTP9,RIX1,UTP25,HCA4,MTR4,UTP18,UTP10,ALB1,URB2,MRT4,MAK11,DBP7,DRS1,SOF1,RIX7,RLP24,FCF2,DIP2,UTP13,UTP14,ERB1,UTP15,RRB1,HAS1,NOP2,IMP4,DBP2,IPI3,RPS19B,NOG2,RCL1,NOP12,REX4,RPS19A,NOP8,BUD21,NOC2,YTM1,RPS9…
2	GO:0022613	1.03871378325553e-50	100	404	ribonucleoprotein complex biogenesis	YGR090W,YLR409C,YCL054W,YDR101C,YKL078W,YLR002C,YMR128W,YPL093W,YPL217C,YBR142W,YBR247C,YCR057C,YCR072C,YDL060W,YDL148C,YDR021W,YDR060W,YDR083W,YDR324C,YDR365C,YDR398W,YDR449C,YEL026W,YER006W,YER082C,YER127W,YGL078C,YGL171W,YGR081C,YGR128C,YGR145W,YGR159C,YGR245C,YHR052W,YHR066W,YHR148W,YHR169W,YHR196W,YHR197W,YIL091C,YJL033W,YJL050W,YJL069C,YJL109C,YJL122W,YJR041C,YKL009W,YKL021C,YKR024C,YLL008W…	UTP22,UTP21,SPB1,ARX1,DHR2,NOC3,ECM16,NOG1,BMS1,MAK5,ENP1,PWP2,RSA4,TSR1,NOP14,FAL1,MAK21,RRP8,UTP4,ESF1,UTP5,UTP6,SNU13,NUG1,UTP7,LCP5,DBP3,ROK1,SLX9,UTP8,ENP2,NSR1,SDA1,CIC1,SSF1,IMP3,DBP8,UTP9,RIX1,UTP25,HCA4,MTR4,UTP18,UTP10,ALB1,URB2,MRT4,MAK11,DBP7,DRS1,SOF1,RIX7,RLP24,FCF2,DIP2,UTP13,UTP14,ERB1,UTP15,RRB1,HAS1,NOP2,IMP4,DBP2,IPI3,RPS19B,NOG2,RCL1,NOP12,REX4,RPS19A,NOP8,BUD21,NOC2,YTM1,RPS9…
3	GO:0006364	1.13026548350966e-45	76	242	rRNA processing	YGR090W,YCL054W,YLR002C,YPL217C,YBR142W,YCR057C,YDL148C,YDR021W,YDR083W,YDR324C,YDR365C,YDR398W,YDR449C,YEL026W,YER082C,YER127W,YGL078C,YGL171W,YGR081C,YGR128C,YGR145W,YGR159C,YHR148W,YHR169W,YHR196W,YHR197W,YIL091C,YJL033W,YJL050W,YJL069C,YJL109C,YJR041C,YKL078W,YKR024C,YLL011W,YLR051C,YLR129W,YLR222C,YLR409C,YML093W,YMR049C,YMR093W,YMR128W,YMR131C,YMR290C,YNL061W,YNL075W,YNL112W,YNL182C,YOL041C…	UTP22,SPB1,NOC3,BMS1,MAK5,PWP2,NOP14,FAL1,RRP8,UTP4,ESF1,UTP5,UTP6,SNU13,UTP7,LCP5,DBP3,ROK1,SLX9,UTP8,ENP2,NSR1,IMP3,DBP8,UTP9,RIX1,UTP25,HCA4,MTR4,UTP18,UTP10,URB2,DHR2,DBP7,SOF1,FCF2,DIP2,UTP13,UTP21,UTP14,ERB1,UTP15,ECM16,RRB1,HAS1,NOP2,IMP4,DBP2,IPI3,NOP12,REX4,BUD21,YTM1,RPS9A,NAN1,DIM1,MRD1,RRP9,NOC4,RPS24A,PRP43,RPS1A,RPS16A,MAK16,ENP1,TSR1,BFR2,RPS18A,NUG1,MRT4,MAK11,PWP1,RCL1,NOG1,DRS1,…
4	GO:0016072	4.88242635322265e-45	77	254	rRNA metabolic process	YGR090W,YCL054W,YLR002C,YPL217C,YBR142W,YCR057C,YDL148C,YDR021W,YDR083W,YDR324C,YDR365C,YDR398W,YDR449C,YEL026W,YER082C,YER127W,YGL078C,YGL171W,YGR081C,YGR128C,YGR145W,YGR159C,YHR148W,YHR169W,YHR196W,YHR197W,YIL091C,YJL033W,YJL050W,YJL069C,YJL109C,YJR041C,YKL078W,YKR024C,YLL011W,YLR051C,YLR129W,YLR222C,YLR409C,YML093W,YMR049C,YMR093W,YMR128W,YMR131C,YMR290C,YNL061W,YNL075W,YNL112W,YNL182C,YOL041C…	UTP22,SPB1,NOC3,BMS1,MAK5,PWP2,NOP14,FAL1,RRP8,UTP4,ESF1,UTP5,UTP6,SNU13,UTP7,LCP5,DBP3,ROK1,SLX9,UTP8,ENP2,NSR1,IMP3,DBP8,UTP9,RIX1,UTP25,HCA4,MTR4,UTP18,UTP10,URB2,DHR2,DBP7,SOF1,FCF2,DIP2,UTP13,UTP21,UTP14,ERB1,UTP15,ECM16,RRB1,HAS1,NOP2,IMP4,DBP2,IPI3,NOP12,REX4,BUD21,YTM1,RPS9A,NAN1,DIM1,MRD1,RRP9,NOC4,RPS24A,PRP43,AIR1,RPS1A,RPS16A,MAK16,ENP1,TSR1,BFR2,RPS18A,NUG1,MRT4,MAK11,PWP1,RCL1,NOG1,…
5	GO:0034470	3.27030318686411e-43	86	344	ncRNA processing	YGR090W,YCL054W,YDL201W,YDR165W,YIL079C,YJL050W,YKR079C,YLR002C,YML080W,YML091C,YNL062C,YPL212C,YPL217C,YBR142W,YCR057C,YDL148C,YDR021W,YDR083W,YDR324C,YDR365C,YDR398W,YDR449C,YEL026W,YER082C,YER127W,YGL078C,YGL169W,YGL171W,YGR081C,YGR128C,YGR145W,YGR159C,YHR148W,YHR169W,YHR196W,YHR197W,YIL091C,YJL033W,YJL069C,YJL109C,YJR041C,YKL078W,YKR024C,YLL011W,YLR051C,YLR129W,YLR222C,YLR401C,YLR409C,YML093W…	UTP22,SPB1,TRM8,TRM82,AIR1,MTR4,TRZ1,NOC3,DUS1,RPM2,GCD10,PUS1,BMS1,MAK5,PWP2,NOP14,FAL1,RRP8,UTP4,ESF1,UTP5,UTP6,SNU13,UTP7,LCP5,DBP3,SUA5,ROK1,SLX9,UTP8,ENP2,NSR1,IMP3,DBP8,UTP9,RIX1,UTP25,HCA4,UTP18,UTP10,URB2,DHR2,DBP7,SOF1,FCF2,DIP2,UTP13,DUS3,UTP21,UTP14,ERB1,UTP15,ECM16,RRB1,HAS1,NOP2,IMP4,DBP2,IPI3,NOP12,REX4,BUD21,YTM1,RPS9A,NAN1,DIM1,MRD1,RRP9,NOC4,RPS24A,PRP43,RPS1A,RPS16A,MAK16,ENP1,T…
6	GO:0034660	1.96956392277831e-38	87	401	ncRNA metabolic process	YGR090W,YCL054W,YDL201W,YDR037W,YDR165W,YIL079C,YJL050W,YKR079C,YLR002C,YML080W,YML091C,YNL062C,YPL212C,YPL217C,YBR142W,YCR057C,YDL148C,YDR021W,YDR083W,YDR324C,YDR365C,YDR398W,YDR449C,YEL026W,YER082C,YER127W,YGL078C,YGL169W,YGL171W,YGR081C,YGR128C,YGR145W,YGR159C,YHR148W,YHR169W,YHR196W,YHR197W,YIL091C,YJL033W,YJL069C,YJL109C,YJR041C,YKL078W,YKR024C,YLL011W,YLR051C,YLR129W,YLR222C,YLR401C,YLR409C…	UTP22,SPB1,TRM8,KRS1,TRM82,AIR1,MTR4,TRZ1,NOC3,DUS1,RPM2,GCD10,PUS1,BMS1,MAK5,PWP2,NOP14,FAL1,RRP8,UTP4,ESF1,UTP5,UTP6,SNU13,UTP7,LCP5,DBP3,SUA5,ROK1,SLX9,UTP8,ENP2,NSR1,IMP3,DBP8,UTP9,RIX1,UTP25,HCA4,UTP18,UTP10,URB2,DHR2,DBP7,SOF1,FCF2,DIP2,UTP13,DUS3,UTP21,UTP14,ERB1,UTP15,ECM16,RRB1,HAS1,NOP2,IMP4,DBP2,IPI3,NOP12,REX4,BUD21,YTM1,RPS9A,NAN1,DIM1,MRD1,RRP9,NOC4,RPS24A,PRP43,RPS1A,RPS16A,MAK16,E…
7	GO:0006396	6.58420062907782e-30	88	522	RNA processing	YGR090W,YCL054W,YDL201W,YDR165W,YGL120C,YIL079C,YJL050W,YKR079C,YLR002C,YML080W,YML091C,YNL062C,YPL212C,YPL217C,YBR142W,YCR057C,YDL148C,YDR021W,YDR083W,YDR324C,YDR365C,YDR398W,YDR449C,YEL026W,YER082C,YER127W,YGL078C,YGL169W,YGL171W,YGR081C,YGR128C,YGR145W,YGR159C,YHR148W,YHR169W,YHR196W,YHR197W,YIL091C,YJL033W,YJL069C,YJL109C,YJR041C,YKL078W,YKR024C,YKR052C,YLL011W,YLR051C,YLR129W,YLR222C,YLR401C…	UTP22,SPB1,TRM8,TRM82,PRP43,AIR1,MTR4,TRZ1,NOC3,DUS1,RPM2,GCD10,PUS1,BMS1,MAK5,PWP2,NOP14,FAL1,RRP8,UTP4,ESF1,UTP5,UTP6,SNU13,UTP7,LCP5,DBP3,SUA5,ROK1,SLX9,UTP8,ENP2,NSR1,IMP3,DBP8,UTP9,RIX1,UTP25,HCA4,UTP18,UTP10,URB2,DHR2,DBP7,MRS4,SOF1,FCF2,DIP2,UTP13,DUS3,UTP21,UTP14,ERB1,UTP15,ECM16,RRB1,HAS1,NOP2,IMP4,DBP2,IPI3,RCL1,NOP12,REX4,BUD21,YTM1,RPS9A,NAN1,DIM1,MRD1,RRP9,NOC4,RPS24A,RPS1A,RPS16A,MA…
8	GO:0042274	4.25005577264488e-29	44	121	ribosomal small subunit biogenesis	YGR090W,YLR409C,YER074W,YGL120C,YGR081C,YLR441C,YMR143W,YNL302C,YOL121C,YPL081W,YBR247C,YCR057C,YDL148C,YDR021W,YDR324C,YDR398W,YDR449C,YDR450W,YEL026W,YER082C,YGL171W,YGR128C,YGR145W,YHR169W,YHR196W,YIL091C,YJL069C,YJL109C,YKL078W,YLL011W,YLR051C,YLR129W,YLR222C,YLR336C,YML093W,YMR093W,YMR128W,YNL132W,YOL010W,YOR078W,YPL126W,YPR112C,YPR144C,YGR159C	UTP22,UTP21,RPS24A,PRP43,SLX9,RPS1A,RPS16A,RPS19B,RPS19A,RPS9A,ENP1,PWP2,NOP14,FAL1,UTP4,UTP5,UTP6,RPS18A,SNU13,UTP7,ROK1,UTP8,ENP2,DBP8,UTP9,UTP25,UTP18,UTP10,DHR2,SOF1,FCF2,DIP2,UTP13,SGD1,UTP14,UTP15,ECM16,KRE33,RCL1,BUD21,NAN1,MRD1,NOC4,NSR1
9	GO:0000462	1.38683201359104e-26	37	91	maturation of SSU-rRNA from tricistronic rRNA transcript (SSU-rRNA, 5.8S rRNA, LSU-rRNA)	YGR090W,YER074W,YGR081C,YLR441C,YMR143W,YPL081W,YBR247C,YCR057C,YDL148C,YDR021W,YDR324C,YDR398W,YDR449C,YDR450W,YEL026W,YER082C,YGL120C,YGL171W,YGR128C,YHR169W,YHR196W,YIL091C,YJL069C,YJL109C,YKL078W,YLL011W,YLR051C,YLR129W,YLR222C,YML093W,YMR093W,YMR128W,YOL010W,YOR078W,YPL126W,YPR112C,YPR144C	UTP22,RPS24A,SLX9,RPS1A,RPS16A,RPS9A,ENP1,PWP2,NOP14,FAL1,UTP4,UTP5,UTP6,RPS18A,SNU13,UTP7,PRP43,ROK1,UTP8,DBP8,UTP9,UTP25,UTP18,UTP10,DHR2,SOF1,FCF2,DIP2,UTP13,UTP14,UTP15,ECM16,RCL1,BUD21,NAN1,MRD1,NOC4
10	GO:0030490	5.10597079395397e-25	37	99	maturation of SSU-rRNA	YGR090W,YER074W,YGL120C,YGR081C,YLR441C,YMR143W,YPL081W,YBR247C,YCR057C,YDL148C,YDR021W,YDR324C,YDR398W,YDR449C,YDR450W,YEL026W,YER082C,YGL171W,YGR128C,YHR169W,YHR196W,YIL091C,YJL069C,YJL109C,YKL078W,YLL011W,YLR051C,YLR129W,YLR222C,YML093W,YMR093W,YMR128W,YOL010W,YOR078W,YPL126W,YPR112C,YPR144C	UTP22,RPS24A,PRP43,SLX9,RPS1A,RPS16A,RPS9A,ENP1,PWP2,NOP14,FAL1,UTP4,UTP5,UTP6,RPS18A,SNU13,UTP7,ROK1,UTP8,DBP8,UTP9,UTP25,UTP18,UTP10,DHR2,SOF1,FCF2,DIP2,UTP13,UTP14,UTP15,ECM16,RCL1,BUD21,NAN1,MRD1,NOC4
11	GO:0042273	8.14480538822549e-25	34	82	ribosomal large subunit biogenesis	YDR101C,YPL093W,YJL122W,YDR083W,YKL009W,YKL021C,YLL034C,YOL080C,YAL025C,YBR142W,YCL054W,YCR072C,YDL063C,YDR060W,YDR496C,YGL078C,YGL120C,YGR085C,YGR162W,YGR245C,YHR066W,YHR197W,YKR024C,YLR009W,YNL182C,YOL041C,YOL144W,YOR272W,YPR102C,YPR169W,YHR052W,YMR049C,YPL211W,YLL008W	ARX1,NOG1,ALB1,RRP8,MRT4,MAK11,RIX7,REX4,MAK16,MAK5,SPB1,RSA4,YDL063C,MAK21,PUF6,DBP3,PRP43,RPL11B,TIF4631,SDA1,SSF1,RIX1,DBP7,RLP24,IPI3,NOP12,NOP8,YTM1,RPL11A,JIP5,CIC1,ERB1,NIP7,DRS1
12	GO:0044085	1.04100394418775e-19	103	940	cellular component biogenesis	YGR090W,YLR409C,YCL054W,YDR101C,YKL078W,YLR002C,YMR128W,YPL093W,YPL217C,YBR142W,YBR247C,YCR057C,YCR072C,YDL060W,YDL148C,YDR021W,YDR060W,YDR083W,YDR324C,YDR365C,YDR398W,YDR449C,YEL026W,YER006W,YER082C,YER127W,YGL078C,YGL171W,YGR081C,YGR128C,YGR145W,YGR159C,YGR245C,YHR052W,YHR066W,YHR148W,YHR169W,YHR196W,YHR197W,YIL091C,YJL033W,YJL050W,YJL069C,YJL109C,YJL122W,YJR041C,YKL009W,YKL021C,YKR024C,YLL008W…	UTP22,UTP21,SPB1,ARX1,DHR2,NOC3,ECM16,NOG1,BMS1,MAK5,ENP1,PWP2,RSA4,TSR1,NOP14,FAL1,MAK21,RRP8,UTP4,ESF1,UTP5,UTP6,SNU13,NUG1,UTP7,LCP5,DBP3,ROK1,SLX9,UTP8,ENP2,NSR1,SDA1,CIC1,SSF1,IMP3,DBP8,UTP9,RIX1,UTP25,HCA4,MTR4,UTP18,UTP10,ALB1,URB2,MRT4,MAK11,DBP7,DRS1,SOF1,RIX7,RLP24,FCF2,DIP2,UTP13,UTP14,ERB1,UTP15,RRB1,HAS1,NOP2,IMP4,DBP2,IPI3,RPS19B,NOG2,RCL1,NOP12,REX4,RPS19A,NOP8,BUD21,NOC2,YTM1,RPS9…
13	GO:0010467	2.23968961017137e-17	135	1563	gene expression	YER074W,YGR090W,YJL096W,YJL190C,YMR225C,YNL177C,YNL302C,YOL121C,YPL081W,YPR110C,YCL054W,YCR097W,YDL201W,YDR037W,YDR165W,YDR253C,YDR496C,YGL120C,YGL147C,YGR034W,YIL079C,YJL050W,YKR079C,YLR002C,YLR014C,YLR406C,YML043C,YML080W,YML091C,YMR284W,YNL062C,YNL067W,YNL103W,YNL248C,YPL212C,YPL217C,YPR190C,YBR142W,YCR057C,YDL070W,YDL148C,YDR021W,YDR045C,YDR083W,YDR123C,YDR324C,YDR365C,YDR398W,YDR449C,YDR450W…	RPS24A,UTP22,MRPL49,RPS22A,MRPL44,MRPL22,RPS19B,RPS19A,RPS9A,RPC40,SPB1,HMRA1,TRM8,KRS1,TRM82,MET32,PUF6,PRP43,RPL9A,RPL26B,AIR1,MTR4,TRZ1,NOC3,PPR1,RPL31B,RRN11,DUS1,RPM2,YKU70,GCD10,RPL9B,MET4,RPA49,PUS1,BMS1,RPC82,MAK5,PWP2,BDF2,NOP14,FAL1,RPC11,RRP8,INO2,UTP4,ESF1,UTP5,UTP6,RPS18A,SNU13,UTP7,LCP5,DBP3,SUT1,SUA5,ROK1,SLX9,RPL11B,UTP8,ENP2,NSR1,TIF4631,CIC1,IMP3,DBP8,UTP9,RIX1,RPL34B,UTP25,ASG1…
14	GO:0016070	5.5455447024551e-16	116	1274	RNA metabolic process	YGR090W,YPR110C,YCL054W,YCR097W,YDL201W,YDR037W,YDR165W,YDR253C,YGL120C,YIL079C,YJL050W,YKR079C,YLR002C,YLR014C,YML043C,YML080W,YML091C,YMR284W,YNL062C,YNL103W,YNL248C,YPL212C,YPL217C,YPR190C,YBR142W,YCR057C,YDL070W,YDL148C,YDR021W,YDR045C,YDR083W,YDR123C,YDR324C,YDR365C,YDR398W,YDR449C,YEL026W,YER082C,YER127W,YGL078C,YGL162W,YGL169W,YGL171W,YGR081C,YGR128C,YGR145W,YGR159C,YGR162W,YHR148W,YHR169W…	UTP22,RPC40,SPB1,HMRA1,TRM8,KRS1,TRM82,MET32,PRP43,AIR1,MTR4,TRZ1,NOC3,PPR1,RRN11,DUS1,RPM2,YKU70,GCD10,MET4,RPA49,PUS1,BMS1,RPC82,MAK5,PWP2,BDF2,NOP14,FAL1,RPC11,RRP8,INO2,UTP4,ESF1,UTP5,UTP6,SNU13,UTP7,LCP5,DBP3,SUT1,SUA5,ROK1,SLX9,UTP8,ENP2,NSR1,TIF4631,IMP3,DBP8,UTP9,RIX1,UTP25,ASG1,MET28,HCA4,UTP18,UTP10,URB2,RPA12,DHR2,DBP7,MRS4,SOF1,FCF2,DIP2,UTP13,SGD1,DUS3,UTP21,UTP14,ERB1,UTP15,ECM16,RR…
15	GO:0090502	1.0428065372884e-15	20	45	RNA phosphodiester bond hydrolysis, endonucleolytic	YKR079C,YBR247C,YCR057C,YDL148C,YDR449C,YDR450W,YER082C,YGL078C,YGL171W,YHR169W,YJL069C,YJL109C,YLR051C,YLR129W,YLR222C,YML093W,YOL010W,YOR078W,YPR112C,YPR144C	TRZ1,ENP1,PWP2,NOP14,UTP6,RPS18A,UTP7,DBP3,ROK1,DBP8,UTP18,UTP10,FCF2,DIP2,UTP13,UTP14,RCL1,BUD21,MRD1,NOC4
16	GO:0000466	1.72971007750112e-15	25	77	maturation of 5.8S rRNA from tricistronic rRNA transcript (SSU-rRNA, 5.8S rRNA, LSU-rRNA)	YAL025C,YBR142W,YBR247C,YCL054W,YCR057C,YDL148C,YDR449C,YDR450W,YER082C,YGL078C,YGL120C,YGL171W,YHR169W,YJL050W,YJL069C,YJL109C,YKL021C,YLR051C,YLR129W,YLR222C,YML093W,YOL010W,YOR078W,YPR112C,YPR144C	MAK16,MAK5,ENP1,SPB1,PWP2,NOP14,UTP6,RPS18A,UTP7,DBP3,PRP43,ROK1,DBP8,MTR4,UTP18,UTP10,MAK11,FCF2,DIP2,UTP13,UTP14,RCL1,BUD21,MRD1,NOC4
17	GO:0000460	2.44261639961277e-15	25	78	maturation of 5.8S rRNA	YAL025C,YBR142W,YBR247C,YCL054W,YCR057C,YDL148C,YDR449C,YDR450W,YER082C,YGL078C,YGL120C,YGL171W,YHR169W,YJL050W,YJL069C,YJL109C,YKL021C,YLR051C,YLR129W,YLR222C,YML093W,YOL010W,YOR078W,YPR112C,YPR144C	MAK16,MAK5,ENP1,SPB1,PWP2,NOP14,UTP6,RPS18A,UTP7,DBP3,PRP43,ROK1,DBP8,MTR4,UTP18,UTP10,MAK11,FCF2,DIP2,UTP13,UTP14,RCL1,BUD21,MRD1,NOC4
18	GO:0000478	1.07917993524649e-14	19	44	endonucleolytic cleavage involved in rRNA processing	YBR247C,YCR057C,YDL148C,YDR449C,YDR450W,YER082C,YGL078C,YGL171W,YHR169W,YJL069C,YJL109C,YLR051C,YLR129W,YLR222C,YML093W,YOL010W,YOR078W,YPR112C,YPR144C	ENP1,PWP2,NOP14,UTP6,RPS18A,UTP7,DBP3,ROK1,DBP8,UTP18,UTP10,FCF2,DIP2,UTP13,UTP14,RCL1,BUD21,MRD1,NOC4
19	GO:0000479	1.07917993524649e-14	19	44	endonucleolytic cleavage of tricistronic rRNA transcript (SSU-rRNA, 5.8S rRNA, LSU-rRNA)	YBR247C,YCR057C,YDL148C,YDR449C,YDR450W,YER082C,YGL078C,YGL171W,YHR169W,YJL069C,YJL109C,YLR051C,YLR129W,YLR222C,YML093W,YOL010W,YOR078W,YPR112C,YPR144C	ENP1,PWP2,NOP14,UTP6,RPS18A,UTP7,DBP3,ROK1,DBP8,UTP18,UTP10,FCF2,DIP2,UTP13,UTP14,RCL1,BUD21,MRD1,NOC4
20	GO:0000472	4.31576961135463e-14	16	31	endonucleolytic cleavage to generate mature 5'-end of SSU-rRNA from (SSU-rRNA, 5.8S rRNA, LSU-rRNA)	YCR057C,YDL148C,YDR449C,YER082C,YGL171W,YHR169W,YJL069C,YJL109C,YLR051C,YLR129W,YLR222C,YML093W,YOL010W,YOR078W,YPR112C,YPR144C	PWP2,NOP14,UTP6,UTP7,ROK1,DBP8,UTP18,UTP10,FCF2,DIP2,UTP13,UTP14,RCL1,BUD21,MRD1,NOC4
21	GO:0000447	6.55307092537314e-14	18	42	endonucleolytic cleavage in ITS1 to separate SSU-rRNA from 5.8S rRNA and LSU-rRNA from tricistronic rRNA transcript (SSU-rRNA, 5.8S rRNA, LSU-rRNA)	YBR247C,YCR057C,YDL148C,YDR449C,YDR450W,YER082C,YGL171W,YHR169W,YJL069C,YJL109C,YLR051C,YLR129W,YLR222C,YML093W,YOL010W,YOR078W,YPR112C,YPR144C	ENP1,PWP2,NOP14,UTP6,RPS18A,UTP7,ROK1,DBP8,UTP18,UTP10,FCF2,DIP2,UTP13,UTP14,RCL1,BUD21,MRD1,NOC4
22	GO:0000967	8.27887831827998e-14	16	32	rRNA 5'-end processing	YCR057C,YDL148C,YDR449C,YER082C,YGL171W,YHR169W,YJL069C,YJL109C,YLR051C,YLR129W,YLR222C,YML093W,YOL010W,YOR078W,YPR112C,YPR144C	PWP2,NOP14,UTP6,UTP7,ROK1,DBP8,UTP18,UTP10,FCF2,DIP2,UTP13,UTP14,RCL1,BUD21,MRD1,NOC4
23	GO:0034471	8.27887831827998e-14	16	32	ncRNA 5'-end processing	YCR057C,YDL148C,YDR449C,YER082C,YGL171W,YHR169W,YJL069C,YJL109C,YLR051C,YLR129W,YLR222C,YML093W,YOL010W,YOR078W,YPR112C,YPR144C	PWP2,NOP14,UTP6,UTP7,ROK1,DBP8,UTP18,UTP10,FCF2,DIP2,UTP13,UTP14,RCL1,BUD21,MRD1,NOC4
24	GO:0000966	1.54141496882092e-13	16	33	RNA 5'-end processing	YCR057C,YDL148C,YDR449C,YER082C,YGL171W,YHR169W,YJL069C,YJL109C,YLR051C,YLR129W,YLR222C,YML093W,YOL010W,YOR078W,YPR112C,YPR144C	PWP2,NOP14,UTP6,UTP7,ROK1,DBP8,UTP18,UTP10,FCF2,DIP2,UTP13,UTP14,RCL1,BUD21,MRD1,NOC4
25	GO:0000480	2.66511344380232e-13	15	29	endonucleolytic cleavage in 5'-ETS of tricistronic rRNA transcript (SSU-rRNA, 5.8S rRNA, LSU-rRNA)	YCR057C,YDL148C,YDR449C,YER082C,YGL171W,YHR169W,YJL069C,YJL109C,YLR051C,YLR129W,YLR222C,YML093W,YOL010W,YPR112C,YPR144C	PWP2,NOP14,UTP6,UTP7,ROK1,DBP8,UTP18,UTP10,FCF2,DIP2,UTP13,UTP14,RCL1,MRD1,NOC4
26	GO:0090501	7.62765754877876e-13	21	67	RNA phosphodiester bond hydrolysis	YKR079C,YBR247C,YCR057C,YDL148C,YDR449C,YDR450W,YER082C,YGL078C,YGL171W,YHR169W,YJL050W,YJL069C,YJL109C,YLR051C,YLR129W,YLR222C,YML093W,YOL010W,YOR078W,YPR112C,YPR144C	TRZ1,ENP1,PWP2,NOP14,UTP6,RPS18A,UTP7,DBP3,ROK1,DBP8,MTR4,UTP18,UTP10,FCF2,DIP2,UTP13,UTP14,RCL1,BUD21,MRD1,NOC4
27	GO:0000469	5.58064651202434e-12	20	66	cleavage involved in rRNA processing	YBR247C,YCR057C,YDL148C,YDR449C,YDR450W,YER082C,YGL078C,YGL171W,YHR169W,YJL050W,YJL069C,YJL109C,YLR051C,YLR129W,YLR222C,YML093W,YOL010W,YOR078W,YPR112C,YPR144C	ENP1,PWP2,NOP14,UTP6,RPS18A,UTP7,DBP3,ROK1,DBP8,MTR4,UTP18,UTP10,FCF2,DIP2,UTP13,UTP14,RCL1,BUD21,MRD1,NOC4
28	GO:0090304	5.24453659651848e-11	119	1541	nucleic acid metabolic process	YGR090W,YPR110C,YCL054W,YCR097W,YDL059C,YDL201W,YDR037W,YDR165W,YDR253C,YGL120C,YIL079C,YJL050W,YKR079C,YLR002C,YLR014C,YML043C,YML080W,YML091C,YMR284W,YNL062C,YNL103W,YNL248C,YPL212C,YPL217C,YPR190C,YBR142W,YCR057C,YDL070W,YDL148C,YDR021W,YDR045C,YDR083W,YDR123C,YDR324C,YDR365C,YDR398W,YDR449C,YEL026W,YER082C,YER127W,YGL078C,YGL162W,YGL169W,YGL171W,YGR081C,YGR128C,YGR145W,YGR159C,YGR162W,YHR148W…	UTP22,RPC40,SPB1,HMRA1,RAD59,TRM8,KRS1,TRM82,MET32,PRP43,AIR1,MTR4,TRZ1,NOC3,PPR1,RRN11,DUS1,RPM2,YKU70,GCD10,MET4,RPA49,PUS1,BMS1,RPC82,MAK5,PWP2,BDF2,NOP14,FAL1,RPC11,RRP8,INO2,UTP4,ESF1,UTP5,UTP6,SNU13,UTP7,LCP5,DBP3,SUT1,SUA5,ROK1,SLX9,UTP8,ENP2,NSR1,TIF4631,IMP3,DBP8,UTP9,RIX1,UTP25,ASG1,MET28,HCA4,UTP18,UTP10,URB2,RPA12,CCE1,DHR2,DBP7,MRS4,SOF1,FCF2,DIP2,UTP13,SGD1,DUS3,UTP21,UTP14,ERB1,UTP…
29	GO:0006807	2.77256317496922e-10	148	2155	nitrogen compound metabolic process	YGR090W,YIR032C,YPR110C,YBL039C,YCL054W,YCR097W,YDL059C,YDL201W,YDR037W,YDR165W,YDR253C,YER052C,YGL120C,YHL003C,YHR128W,YIL079C,YIR031C,YJL050W,YJL060W,YJL101C,YKL218C,YKR079C,YLR002C,YLR014C,YML043C,YML080W,YML091C,YMR284W,YNL062C,YNL103W,YNL141W,YNL191W,YNL248C,YOR359W,YPL212C,YPL217C,YPR190C,YBL098W,YBR035C,YBR142W,YBR213W,YBR249C,YCR057C,YDL070W,YDL148C,YDR021W,YDR045C,YDR083W,YDR123C,YDR324C…	UTP22,DAL3,RPC40,URA7,SPB1,HMRA1,RAD59,TRM8,KRS1,TRM82,MET32,HOM3,PRP43,LAG1,FUR1,AIR1,DAL7,MTR4,BNA3,GSH1,SRY1,TRZ1,NOC3,PPR1,RRN11,DUS1,RPM2,YKU70,GCD10,MET4,AAH1,DUG3,RPA49,VTS1,PUS1,BMS1,RPC82,BNA4,PDX3,MAK5,MET8,ARO4,PWP2,BDF2,NOP14,FAL1,RPC11,RRP8,INO2,UTP4,ESF1,UTP5,UTP6,SNU13,UTP7,LCP5,DBP3,SUT1,SUA5,ROK1,STR3,SLX9,UTP8,ENP2,NSR1,TIF4631,IMP3,DBP8,UTP9,RIX1,SER33,UTP25,ASG1,MET28,DCG1,HCA…
30	GO:0042255	1.5696606618679e-09	16	55	ribosome assembly	YPL217C,YPL211W,YKL009W,YKL021C,YOL080C,YCR072C,YDR060W,YGR085C,YHR066W,YHR197W,YNL182C,YPR102C,YPR112C,YGR159C,YLL008W,YOR206W	BMS1,NIP7,MRT4,MAK11,REX4,RSA4,MAK21,RPL11B,SSF1,RIX1,IPI3,RPL11A,MRD1,NSR1,DRS1,NOC2
31	GO:0034641	1.74673054659301e-09	138	1997	cellular nitrogen compound metabolic process	YGR090W,YIR032C,YPR110C,YBL039C,YCL054W,YCR097W,YDL059C,YDL201W,YDR037W,YDR165W,YDR253C,YGL120C,YHR128W,YIL079C,YIR031C,YJL050W,YJL101C,YKR079C,YLR002C,YLR014C,YML043C,YML080W,YML091C,YMR284W,YNL062C,YNL103W,YNL141W,YNL191W,YNL248C,YOR359W,YPL212C,YPL217C,YPR190C,YBL098W,YBR035C,YBR142W,YBR213W,YCR057C,YDL070W,YDL148C,YDR021W,YDR045C,YDR083W,YDR123C,YDR324C,YDR365C,YDR398W,YDR449C,YEL026W,YER082C…	UTP22,DAL3,RPC40,URA7,SPB1,HMRA1,RAD59,TRM8,KRS1,TRM82,MET32,PRP43,FUR1,AIR1,DAL7,MTR4,GSH1,TRZ1,NOC3,PPR1,RRN11,DUS1,RPM2,YKU70,GCD10,MET4,AAH1,DUG3,RPA49,VTS1,PUS1,BMS1,RPC82,BNA4,PDX3,MAK5,MET8,PWP2,BDF2,NOP14,FAL1,RPC11,RRP8,INO2,UTP4,ESF1,UTP5,UTP6,SNU13,UTP7,LCP5,DBP3,SUT1,SUA5,ROK1,STR3,SLX9,UTP8,ENP2,NSR1,TIF4631,IMP3,DBP8,UTP9,RIX1,UTP25,ASG1,MET28,HCA4,UTP18,UTP10,URB2,RPA12,CCE1,DHR2,D…
32	GO:0006725	9.70981325447052e-09	131	1901	cellular aromatic compound metabolic process	YGR090W,YPR110C,YBL039C,YCL054W,YCR097W,YDL059C,YDL201W,YDR037W,YDR165W,YDR253C,YGL120C,YHR128W,YIL079C,YJL050W,YJL060W,YKR079C,YLR002C,YLR014C,YML043C,YML080W,YML091C,YMR284W,YNL062C,YNL103W,YNL141W,YNL248C,YOR359W,YPL212C,YPL217C,YPR190C,YBL098W,YBR142W,YBR213W,YBR249C,YCR057C,YDL070W,YDL148C,YDR021W,YDR045C,YDR083W,YDR123C,YDR324C,YDR365C,YDR398W,YDR449C,YEL026W,YER082C,YER127W,YGL078C,YGL162W…	UTP22,RPC40,URA7,SPB1,HMRA1,RAD59,TRM8,KRS1,TRM82,MET32,PRP43,FUR1,AIR1,MTR4,BNA3,TRZ1,NOC3,PPR1,RRN11,DUS1,RPM2,YKU70,GCD10,MET4,AAH1,RPA49,VTS1,PUS1,BMS1,RPC82,BNA4,MAK5,MET8,ARO4,PWP2,BDF2,NOP14,FAL1,RPC11,RRP8,INO2,UTP4,ESF1,UTP5,UTP6,SNU13,UTP7,LCP5,DBP3,SUT1,SUA5,ROK1,SLX9,UTP8,ENP2,NSR1,TIF4631,IMP3,DBP8,UTP9,RIX1,UTP25,ASG1,MET28,DAL7,DAL3,HCA4,UTP18,UTP10,URB2,RPA12,CCE1,DHR2,DBP7,MRS4,M…
33	GO:0000027	1.07953024452378e-08	12	33	ribosomal large subunit assembly	YKL009W,YKL021C,YOL080C,YCR072C,YDR060W,YGR085C,YHR066W,YHR197W,YNL182C,YPR102C,YLL008W,YPL211W	MRT4,MAK11,REX4,RSA4,MAK21,RPL11B,SSF1,RIX1,IPI3,RPL11A,DRS1,NIP7
34	GO:0006139	1.57367569585809e-08	127	1834	nucleobase-containing compound metabolic process	YGR090W,YPR110C,YBL039C,YCL054W,YCR097W,YDL059C,YDL201W,YDR037W,YDR165W,YDR253C,YGL120C,YHR128W,YIL079C,YJL050W,YKR079C,YLR002C,YLR014C,YML043C,YML080W,YML091C,YMR284W,YNL062C,YNL103W,YNL141W,YNL248C,YOR359W,YPL212C,YPL217C,YPR190C,YBL098W,YBR142W,YCR057C,YDL070W,YDL148C,YDR021W,YDR045C,YDR083W,YDR123C,YDR324C,YDR365C,YDR398W,YDR449C,YEL026W,YER082C,YER127W,YGL078C,YGL162W,YGL169W,YGL171W,YGR081C…	UTP22,RPC40,URA7,SPB1,HMRA1,RAD59,TRM8,KRS1,TRM82,MET32,PRP43,FUR1,AIR1,MTR4,TRZ1,NOC3,PPR1,RRN11,DUS1,RPM2,YKU70,GCD10,MET4,AAH1,RPA49,VTS1,PUS1,BMS1,RPC82,BNA4,MAK5,PWP2,BDF2,NOP14,FAL1,RPC11,RRP8,INO2,UTP4,ESF1,UTP5,UTP6,SNU13,UTP7,LCP5,DBP3,SUT1,SUA5,ROK1,SLX9,UTP8,ENP2,NSR1,TIF4631,IMP3,DBP8,UTP9,RIX1,UTP25,ASG1,MET28,DAL7,DAL3,HCA4,UTP18,UTP10,URB2,RPA12,CCE1,DHR2,DBP7,MRS4,SOF1,FCF2,DIP2,U…
35	GO:0046483	1.74910508501372e-08	131	1917	heterocycle metabolic process	YGR090W,YIR032C,YPR110C,YBL039C,YCL054W,YCR097W,YDL059C,YDL201W,YDR037W,YDR165W,YDR253C,YGL120C,YHR128W,YIL079C,YIR031C,YJL050W,YJL060W,YKR079C,YLR002C,YLR014C,YML043C,YML080W,YML091C,YMR284W,YNL062C,YNL103W,YNL141W,YNL248C,YOR359W,YPL212C,YPL217C,YPR190C,YBL098W,YBR035C,YBR142W,YBR213W,YCR057C,YDL070W,YDL148C,YDR021W,YDR045C,YDR083W,YDR123C,YDR324C,YDR365C,YDR398W,YDR449C,YEL026W,YER082C,YER127W…	UTP22,DAL3,RPC40,URA7,SPB1,HMRA1,RAD59,TRM8,KRS1,TRM82,MET32,PRP43,FUR1,AIR1,DAL7,MTR4,BNA3,TRZ1,NOC3,PPR1,RRN11,DUS1,RPM2,YKU70,GCD10,MET4,AAH1,RPA49,VTS1,PUS1,BMS1,RPC82,BNA4,PDX3,MAK5,MET8,PWP2,BDF2,NOP14,FAL1,RPC11,RRP8,INO2,UTP4,ESF1,UTP5,UTP6,SNU13,UTP7,LCP5,DBP3,SUT1,SUA5,ROK1,SLX9,UTP8,ENP2,NSR1,TIF4631,IMP3,DBP8,UTP9,RIX1,UTP25,ASG1,MET28,HCA4,UTP18,UTP10,URB2,RPA12,CCE1,DHR2,DBP7,MRS4,M…
36	GO:1901360	5.81268575841003e-08	132	1971	organic cyclic compound metabolic process	YGR090W,YIR032C,YPR110C,YBL039C,YCL054W,YCR097W,YDL059C,YDL201W,YDR037W,YDR165W,YDR253C,YGL120C,YHR128W,YIL079C,YIR031C,YJL050W,YJL060W,YKR079C,YLR002C,YLR014C,YML043C,YML080W,YML091C,YMR284W,YNL062C,YNL103W,YNL141W,YNL248C,YOR359W,YPL212C,YPL217C,YPR190C,YBL098W,YBR035C,YBR142W,YBR213W,YBR249C,YCR057C,YDL070W,YDL148C,YDR021W,YDR045C,YDR083W,YDR123C,YDR324C,YDR365C,YDR398W,YDR449C,YEL026W,YER082C…	UTP22,DAL3,RPC40,URA7,SPB1,HMRA1,RAD59,TRM8,KRS1,TRM82,MET32,PRP43,FUR1,AIR1,DAL7,MTR4,BNA3,TRZ1,NOC3,PPR1,RRN11,DUS1,RPM2,YKU70,GCD10,MET4,AAH1,RPA49,VTS1,PUS1,BMS1,RPC82,BNA4,PDX3,MAK5,MET8,ARO4,PWP2,BDF2,NOP14,FAL1,RPC11,RRP8,INO2,UTP4,ESF1,UTP5,UTP6,SNU13,UTP7,LCP5,DBP3,SUT1,SUA5,ROK1,SLX9,UTP8,ENP2,NSR1,TIF4631,IMP3,DBP8,UTP9,RIX1,UTP25,ASG1,MET28,HCA4,UTP18,UTP10,URB2,RPA12,CCE1,DHR2,DBP7,M…
37	GO:0090305	1.13726386330006e-07	25	166	nucleic acid phosphodiester bond hydrolysis	YKR079C,YKL011C,YML091C,YOL042W,YOL080C,YBR247C,YCR057C,YDL148C,YDR449C,YDR450W,YER082C,YGL078C,YGL171W,YHR169W,YJL050W,YJL069C,YJL109C,YLR051C,YLR129W,YLR222C,YML093W,YOL010W,YOR078W,YPR112C,YPR144C	TRZ1,CCE1,RPM2,NGL1,REX4,ENP1,PWP2,NOP14,UTP6,RPS18A,UTP7,DBP3,ROK1,DBP8,MTR4,UTP18,UTP10,FCF2,DIP2,UTP13,UTP14,RCL1,BUD21,MRD1,NOC4
38	GO:0045943	2.67070221572135e-07	7	12	positive regulation of transcription from RNA polymerase I promoter	YDR324C,YDR398W,YGR128C,YHR196W,YJL109C,YMR093W,YPL126W	UTP4,UTP5,UTP8,UTP9,UTP10,UTP15,NAN1
39	GO:0070925	3.47698970674634e-07	16	78	organelle assembly	YPL217C,YPL211W,YKL009W,YKL021C,YOL080C,YCR072C,YDR060W,YGR085C,YHR066W,YHR197W,YNL182C,YPR102C,YPR112C,YGR159C,YLL008W,YOR206W	BMS1,NIP7,MRT4,MAK11,REX4,RSA4,MAK21,RPL11B,SSF1,RIX1,IPI3,RPL11A,MRD1,NSR1,DRS1,NOC2
40	GO:0006360	8.40211739227932e-07	14	64	transcription from RNA polymerase I promoter	YPR110C,YML043C,YNL248C,YJR063W,YOR340C,YOR341W,YPR010C,YDR324C,YDR398W,YGR128C,YHR196W,YJL109C,YMR093W,YPL126W	RPC40,RRN11,RPA49,RPA12,RPA43,RPA190,RPA135,UTP4,UTP5,UTP8,UTP9,UTP10,UTP15,NAN1
41	GO:0000463	3.35856920145396e-06	8	22	maturation of LSU-rRNA from tricistronic rRNA transcript (SSU-rRNA, 5.8S rRNA, LSU-rRNA)	YAL025C,YBR142W,YCL054W,YGL078C,YGL120C,YKL021C,YKR024C,YOL041C	MAK16,MAK5,SPB1,DBP3,PRP43,MAK11,DBP7,NOP12
42	GO:0002181	3.72261379741253e-06	21	149	cytoplasmic translation	YJL190C,YNL302C,YOL121C,YPL081W,YGL147C,YGR034W,YLR406C,YNL067W,YLR262C-A,YML091C,YCL037C,YDR450W,YER074W,YLR441C,YMR143W,YMR230W,YOR293W,YGR085C,YIL052C,YOR312C,YPR102C	RPS22A,RPS19B,RPS19A,RPS9A,RPL9A,RPL26B,RPL31B,RPL9B,TMA7,RPM2,SRO9,RPS18A,RPS24A,RPS1A,RPS16A,RPS10B,RPS10A,RPL11B,RPL34B,RPL20B,RPL11A
43	GO:0000470	4.94593684450631e-06	8	23	maturation of LSU-rRNA	YAL025C,YBR142W,YCL054W,YGL078C,YGL120C,YKL021C,YKR024C,YOL041C	MAK16,MAK5,SPB1,DBP3,PRP43,MAK11,DBP7,NOP12
44	GO:0071826	1.94169640406766e-05	18	128	ribonucleoprotein complex subunit organization	YGL120C,YPL217C,YPL211W,YKL009W,YKL021C,YOL080C,YCR072C,YDR060W,YGR085C,YGR162W,YHR066W,YHR197W,YNL182C,YPR102C,YPR112C,YGR159C,YLL008W,YOR206W	PRP43,BMS1,NIP7,MRT4,MAK11,REX4,RSA4,MAK21,RPL11B,TIF4631,SSF1,RIX1,IPI3,RPL11A,MRD1,NSR1,DRS1,NOC2
45	GO:0071840	2.20426134401031e-05	124	2000	cellular component organization or biogenesis	YGR090W,YJL096W,YLR409C,YMR225C,YNL177C,YCL054W,YDR101C,YGL120C,YJR135W-A,YKL078W,YLR002C,YMR128W,YMR284W,YPL093W,YPL217C,YBR142W,YBR247C,YCR057C,YCR072C,YDL060W,YDL148C,YDR021W,YDR060W,YDR083W,YDR324C,YDR365C,YDR398W,YDR449C,YEL026W,YER006W,YER082C,YER127W,YGL078C,YGL171W,YGR081C,YGR108W,YGR128C,YGR145W,YGR159C,YGR245C,YHR052W,YHR066W,YHR148W,YHR169W,YHR196W,YHR197W,YIL091C,YJL033W,YJL050W,YJL06…	UTP22,MRPL49,UTP21,MRPL44,MRPL22,SPB1,ARX1,PRP43,TIM8,DHR2,NOC3,ECM16,YKU70,NOG1,BMS1,MAK5,ENP1,PWP2,RSA4,TSR1,NOP14,FAL1,MAK21,RRP8,UTP4,ESF1,UTP5,UTP6,SNU13,NUG1,UTP7,LCP5,DBP3,ROK1,SLX9,CLB1,UTP8,ENP2,NSR1,SDA1,CIC1,SSF1,IMP3,DBP8,UTP9,RIX1,UTP25,HCA4,MTR4,UTP18,UTP10,ALB1,URB2,MRT4,MAK11,DBP7,DRS1,SOF1,RIX7,RLP24,FCF2,DIP2,UTP13,UTP14,ERB1,UTP15,RRB1,HAS1,NOP2,IMP4,DBP2,IPI3,RPS19B,NOG2,RCL1,…
46	GO:0009086	2.5933981140891e-05	9	36	methionine biosynthetic process	YBR213W,YGL184C,YIR017C,YKR069W,YLL058W,YNL103W,YPR167C,YER052C,YOL064C	MET8,STR3,MET28,MET1,YLL058W,MET4,MET16,HOM3,MET22
47	GO:0006790	4.00755836543611e-05	15	99	sulfur compound metabolic process	YDR253C,YJL101C,YNL191W,YPR167C,YBR213W,YGL184C,YIR017C,YKR069W,YLL058W,YNL103W,YOL064C,YJL212C,YER052C,YGR154C,YHR112C	MET32,GSH1,DUG3,MET16,MET8,STR3,MET28,MET1,YLL058W,MET4,MET22,OPT1,HOM3,GTO1,YHR112C
48	GO:0022618	4.17026034190475e-05	17	123	ribonucleoprotein complex assembly	YPL217C,YPL211W,YKL009W,YKL021C,YOL080C,YCR072C,YDR060W,YGR085C,YGR162W,YHR066W,YHR197W,YNL182C,YPR102C,YPR112C,YGR159C,YLL008W,YOR206W	BMS1,NIP7,MRT4,MAK11,REX4,RSA4,MAK21,RPL11B,TIF4631,SSF1,RIX1,IPI3,RPL11A,MRD1,NSR1,DRS1,NOC2
49	GO:0044237	4.7080109525699e-05	189	3456	cellular metabolic process	YER074W,YGR090W,YIR032C,YJL096W,YJL190C,YMR225C,YNL177C,YNL302C,YOL121C,YPL081W,YPR110C,YBL039C,YBR034C,YCL054W,YCR097W,YDL059C,YDL201W,YDR037W,YDR165W,YDR253C,YDR496C,YER052C,YER062C,YGL120C,YGL147C,YGR034W,YHL003C,YHR046C,YHR128W,YIL079C,YIR031C,YJL050W,YJL060W,YJL101C,YKL218C,YKR079C,YLR002C,YLR014C,YLR304C,YLR406C,YML043C,YML080W,YML091C,YMR284W,YNL062C,YNL067W,YNL103W,YNL141W,YNL191W,YNL248C…	RPS24A,UTP22,DAL3,MRPL49,RPS22A,MRPL44,MRPL22,RPS19B,RPS19A,RPS9A,RPC40,URA7,HMT1,SPB1,HMRA1,RAD59,TRM8,KRS1,TRM82,MET32,PUF6,HOM3,HOR2,PRP43,RPL9A,RPL26B,LAG1,INM1,FUR1,AIR1,DAL7,MTR4,BNA3,GSH1,SRY1,TRZ1,NOC3,PPR1,ACO1,RPL31B,RRN11,DUS1,RPM2,YKU70,GCD10,RPL9B,MET4,AAH1,DUG3,RPA49,VTS1,PUS1,BMS1,MET16,RPC82,BNA4,PDX3,MAK5,MET8,ARO4,PWP2,BDF2,NOP14,FAL1,RPC11,RRP8,INO2,YDR248C,UTP4,ESF1,UTP5,UTP6,…
50	GO:0000097	5.16798575976305e-05	9	39	sulfur amino acid biosynthetic process	YBR213W,YGL184C,YIR017C,YKR069W,YLL058W,YNL103W,YPR167C,YER052C,YOL064C	MET8,STR3,MET28,MET1,YLL058W,MET4,MET16,HOM3,MET22
51	GO:0000096	7.35496475201864e-05	10	50	sulfur amino acid metabolic process	YDR253C,YBR213W,YGL184C,YIR017C,YKR069W,YLL058W,YNL103W,YPR167C,YER052C,YOL064C	MET32,MET8,STR3,MET28,MET1,YLL058W,MET4,MET16,HOM3,MET22
52	GO:0006555	9.62778357925388e-05	9	42	methionine metabolic process	YBR213W,YGL184C,YIR017C,YKR069W,YLL058W,YNL103W,YPR167C,YER052C,YOL064C	MET8,STR3,MET28,MET1,YLL058W,MET4,MET16,HOM3,MET22
53	GO:0042790	0.000105806	6	18	transcription of nuclear large rRNA transcript from RNA polymerase I promoter	YML043C,YJR063W,YNL248C,YOR340C,YOR341W,YPR010C	RRN11,RPA12,RPA49,RPA43,RPA190,RPA135
54	GO:0072348	0.000105806	6	18	sulfur compound transport	YGR055W,YKL120W,YLL055W,YLR092W,YLL061W,YPL274W	MUP1,OAC1,YCT1,SUL2,MMP1,SAM3
55	GO:0009309	0.000169437	9	45	amine biosynthetic process	YBR213W,YGL184C,YIR017C,YKR069W,YLL058W,YNL103W,YPR167C,YER052C,YOL064C	MET8,STR3,MET28,MET1,YLL058W,MET4,MET16,HOM3,MET22
56	GO:0008152	0.000206361	195	3660	metabolic process	YER074W,YGR090W,YIR032C,YJL096W,YJL190C,YMR225C,YNL177C,YNL302C,YOL121C,YPL081W,YPR110C,YBL039C,YBR034C,YCL054W,YCR097W,YDL059C,YDL201W,YDR037W,YDR165W,YDR253C,YDR496C,YER052C,YER062C,YGL120C,YGL147C,YGR034W,YHL003C,YHR046C,YHR052W,YHR128W,YIL079C,YIR031C,YJL050W,YJL060W,YJL101C,YKL218C,YKR079C,YLR002C,YLR014C,YLR304C,YLR406C,YML043C,YML080W,YML091C,YMR284W,YNL062C,YNL067W,YNL103W,YNL141W,YNL191W…	RPS24A,UTP22,DAL3,MRPL49,RPS22A,MRPL44,MRPL22,RPS19B,RPS19A,RPS9A,RPC40,URA7,HMT1,SPB1,HMRA1,RAD59,TRM8,KRS1,TRM82,MET32,PUF6,HOM3,HOR2,PRP43,RPL9A,RPL26B,LAG1,INM1,CIC1,FUR1,AIR1,DAL7,MTR4,BNA3,GSH1,SRY1,TRZ1,NOC3,PPR1,ACO1,RPL31B,RRN11,DUS1,RPM2,YKU70,GCD10,RPL9B,MET4,AAH1,DUG3,RPA49,VTS1,PUS1,BMS1,MET16,RPC82,BNA4,PDX3,MAK5,MET8,PYC2,GPX2,ARO4,PWP2,BDF2,NOP14,FAL1,RPC11,RRP8,ARX1,INO2,YDR248C,…
57	GO:0044260	0.00026301	143	2501	cellular macromolecule metabolic process	YER074W,YGR090W,YJL096W,YJL190C,YMR225C,YNL177C,YNL302C,YOL121C,YPL081W,YPR110C,YBR034C,YCL054W,YCR097W,YDL059C,YDL201W,YDR037W,YDR165W,YDR253C,YDR496C,YGL120C,YGL147C,YGR034W,YIL079C,YJL050W,YKR079C,YLR002C,YLR014C,YLR406C,YML043C,YML080W,YML091C,YMR284W,YNL062C,YNL067W,YNL103W,YNL248C,YPL212C,YPL217C,YPR190C,YBR142W,YCR057C,YDL070W,YDL148C,YDR021W,YDR045C,YDR083W,YDR123C,YDR324C,YDR365C,YDR398W…	RPS24A,UTP22,MRPL49,RPS22A,MRPL44,MRPL22,RPS19B,RPS19A,RPS9A,RPC40,HMT1,SPB1,HMRA1,RAD59,TRM8,KRS1,TRM82,MET32,PUF6,PRP43,RPL9A,RPL26B,AIR1,MTR4,TRZ1,NOC3,PPR1,RPL31B,RRN11,DUS1,RPM2,YKU70,GCD10,RPL9B,MET4,RPA49,PUS1,BMS1,RPC82,MAK5,PWP2,BDF2,NOP14,FAL1,RPC11,RRP8,INO2,UTP4,ESF1,UTP5,UTP6,RPS18A,SNU13,UTP7,LCP5,DBP3,SUT1,SUA5,ROK1,SLX9,RPL11B,CLB1,UTP8,ENP2,NSR1,TIF4631,CIC1,IMP3,DBP8,UTP9,RIX1,R…
58	GO:0006356	0.000335167	7	30	regulation of transcription from RNA polymerase I promoter	YDR324C,YDR398W,YGR128C,YHR196W,YJL109C,YMR093W,YPL126W	UTP4,UTP5,UTP8,UTP9,UTP10,UTP15,NAN1
59	GO:0051168	0.000403172	15	121	nuclear export	YBR034C,YDR450W,YER006W,YMR230W,YNL302C,YOL121C,YOR293W,YGR090W,YGR128C,YGR245C,YHR197W,YLL034C,YNR053C,YPL093W,YOR206W	HMT1,RPS18A,NUG1,RPS10B,RPS19B,RPS19A,RPS10A,UTP22,UTP8,SDA1,RIX1,RIX7,NOG2,NOG1,NOC2
60	GO:0044238	0.000408811	179	3319	primary metabolic process	YER074W,YGR090W,YJL096W,YJL190C,YMR225C,YNL177C,YNL302C,YOL121C,YPL081W,YPR110C,YBL039C,YBR034C,YCL054W,YCR097W,YDL059C,YDL201W,YDR037W,YDR165W,YDR253C,YDR496C,YER052C,YER062C,YGL120C,YGL147C,YGR034W,YHL003C,YHR046C,YHR052W,YHR128W,YIL079C,YJL050W,YJL101C,YKL218C,YKR079C,YLR002C,YLR014C,YLR304C,YLR406C,YML043C,YML080W,YML091C,YMR284W,YNL062C,YNL067W,YNL103W,YNL141W,YNL191W,YNL248C,YOR359W,YPL212C…	RPS24A,UTP22,MRPL49,RPS22A,MRPL44,MRPL22,RPS19B,RPS19A,RPS9A,RPC40,URA7,HMT1,SPB1,HMRA1,RAD59,TRM8,KRS1,TRM82,MET32,PUF6,HOM3,HOR2,PRP43,RPL9A,RPL26B,LAG1,INM1,CIC1,FUR1,AIR1,MTR4,GSH1,SRY1,TRZ1,NOC3,PPR1,ACO1,RPL31B,RRN11,DUS1,RPM2,YKU70,GCD10,RPL9B,MET4,AAH1,DUG3,RPA49,VTS1,PUS1,BMS1,RPC82,BNA4,MAK5,MET8,PYC2,ARO4,PWP2,BDF2,NOP14,FAL1,RPC11,RRP8,ARX1,INO2,YDR248C,UTP4,ESF1,UTP5,UTP6,RPS18A,SNU1…
61	GO:0043170	0.00057413	146	2602	macromolecule metabolic process	YER074W,YGR090W,YJL096W,YJL190C,YMR225C,YNL177C,YNL302C,YOL121C,YPL081W,YPR110C,YBR034C,YCL054W,YCR097W,YDL059C,YDL201W,YDR037W,YDR165W,YDR253C,YDR496C,YGL120C,YGL147C,YGR034W,YHR052W,YIL079C,YJL050W,YKR079C,YLR002C,YLR014C,YLR406C,YML043C,YML080W,YML091C,YMR284W,YNL062C,YNL067W,YNL103W,YNL248C,YOR359W,YPL212C,YPL217C,YPR190C,YBR142W,YCR057C,YDL070W,YDL148C,YDR021W,YDR045C,YDR083W,YDR101C,YDR123C…	RPS24A,UTP22,MRPL49,RPS22A,MRPL44,MRPL22,RPS19B,RPS19A,RPS9A,RPC40,HMT1,SPB1,HMRA1,RAD59,TRM8,KRS1,TRM82,MET32,PUF6,PRP43,RPL9A,RPL26B,CIC1,AIR1,MTR4,TRZ1,NOC3,PPR1,RPL31B,RRN11,DUS1,RPM2,YKU70,GCD10,RPL9B,MET4,RPA49,VTS1,PUS1,BMS1,RPC82,MAK5,PWP2,BDF2,NOP14,FAL1,RPC11,RRP8,ARX1,INO2,UTP4,ESF1,UTP5,UTP6,RPS18A,SNU13,UTP7,LCP5,DBP3,SUT1,SUA5,ROK1,SLX9,RPL11B,CLB1,UTP8,ENP2,NSR1,TIF4631,IMP3,DBP8,U…
62	GO:0009067	0.000613134	9	53	aspartate family amino acid biosynthetic process	YER052C,YBR213W,YGL184C,YIR017C,YKR069W,YLL058W,YNL103W,YPR167C,YOL064C	HOM3,MET8,STR3,MET28,MET1,YLL058W,MET4,MET16,MET22
63	GO:0000103	0.000746348	4	10	sulfate assimilation	YPR167C,YBR213W,YOL064C,YKR069W	MET16,MET8,MET22,MET1
64	GO:0044272	0.00100022	10	68	sulfur compound biosynthetic process	YJL101C,YBR213W,YGL184C,YIR017C,YKR069W,YLL058W,YNL103W,YPR167C,YER052C,YOL064C	GSH1,MET8,STR3,MET28,MET1,YLL058W,MET4,MET16,HOM3,MET22
65	GO:0051029	0.0010509	5	18	rRNA transport	YDR450W,YMR230W,YNL302C,YOL121C,YOR293W	RPS18A,RPS10B,RPS19B,RPS19A,RPS10A
66	GO:0006407	0.0010509	5	18	rRNA export from nucleus	YDR450W,YMR230W,YNL302C,YOL121C,YOR293W	RPS18A,RPS10B,RPS19B,RPS19A,RPS10A
67	GO:0000154	0.0010509	5	18	rRNA modification	YCL054W,YPL266W,YDR083W,YER127W,YPR137W	SPB1,DIM1,RRP8,LCP5,RRP9
68	GO:0071704	0.00124188	181	3419	organic substance metabolic process	YER074W,YGR090W,YIR032C,YJL096W,YJL190C,YMR225C,YNL177C,YNL302C,YOL121C,YPL081W,YPR110C,YBL039C,YBR034C,YCL054W,YCR097W,YDL059C,YDL201W,YDR037W,YDR165W,YDR253C,YDR496C,YER052C,YER062C,YGL120C,YGL147C,YGR034W,YHL003C,YHR046C,YHR052W,YHR128W,YIL079C,YIR031C,YJL050W,YJL060W,YJL101C,YKL218C,YKR079C,YLR002C,YLR014C,YLR406C,YML043C,YML080W,YML091C,YMR284W,YNL062C,YNL067W,YNL103W,YNL141W,YNL191W,YNL248C…	RPS24A,UTP22,DAL3,MRPL49,RPS22A,MRPL44,MRPL22,RPS19B,RPS19A,RPS9A,RPC40,URA7,HMT1,SPB1,HMRA1,RAD59,TRM8,KRS1,TRM82,MET32,PUF6,HOM3,HOR2,PRP43,RPL9A,RPL26B,LAG1,INM1,CIC1,FUR1,AIR1,DAL7,MTR4,BNA3,GSH1,SRY1,TRZ1,NOC3,PPR1,RPL31B,RRN11,DUS1,RPM2,YKU70,GCD10,RPL9B,MET4,AAH1,DUG3,RPA49,VTS1,PUS1,BMS1,RPC82,BNA4,PDX3,MAK5,MET8,PYC2,ARO4,PWP2,BDF2,NOP14,FAL1,RPC11,RRP8,ARX1,INO2,YDR248C,UTP4,ESF1,UTP5,U…
69	GO:0009303	0.00212146	6	30	rRNA transcription	YML043C,YJR063W,YNL248C,YOR340C,YOR341W,YPR010C	RRN11,RPA12,RPA49,RPA43,RPA190,RPA135
70	GO:0042883	0.00212176	2	2	cysteine transport	YGR055W,YLL055W	MUP1,YCT1
71	GO:0046156	0.00212176	2	2	siroheme metabolic process	YBR213W,YKR069W	MET8,MET1
72	GO:0019354	0.00212176	2	2	siroheme biosynthetic process	YBR213W,YKR069W	MET8,MET1
73	GO:0009066	0.00218876	9	63	aspartate family amino acid metabolic process	YER052C,YBR213W,YGL184C,YIR017C,YKR069W,YLL058W,YNL103W,YPR167C,YOL064C	HOM3,MET8,STR3,MET28,MET1,YLL058W,MET4,MET16,MET22
74	GO:0001510	0.00299661	6	32	RNA methylation	YCL054W,YDL201W,YDR165W,YNL062C,YPL266W,YDR083W	SPB1,TRM8,TRM82,GCD10,DIM1,RRP8
75	GO:0003333	0.00299661	6	32	amino acid transmembrane transport	YEL063C,YGR055W,YHL036W,YLL061W,YPL265W,YPL274W	CAN1,MUP1,MUP3,MMP1,DIP5,SAM3
76	GO:0006412	0.00302953	31	403	translation	YER074W,YJL096W,YJL190C,YMR225C,YNL177C,YNL302C,YOL121C,YPL081W,YDR037W,YDR496C,YGL147C,YGR034W,YLR406C,YNL067W,YDR450W,YGL169W,YGR085C,YGR162W,YHR052W,YIL052C,YLR262C-A,YLR441C,YMR143W,YNL062C,YNL122C,YOR312C,YPR102C,YML091C,YCL037C,YMR230W,YOR293W	RPS24A,MRPL49,RPS22A,MRPL44,MRPL22,RPS19B,RPS19A,RPS9A,KRS1,PUF6,RPL9A,RPL26B,RPL31B,RPL9B,RPS18A,SUA5,RPL11B,TIF4631,CIC1,RPL34B,TMA7,RPS1A,RPS16A,GCD10,YNL122C,RPL20B,RPL11A,RPM2,SRO9,RPS10B,RPS10A
77	GO:0009451	0.00316431	11	92	RNA modification	YCL054W,YDL201W,YDR165W,YML080W,YNL062C,YPL212C,YLR401C,YPL266W,YDR083W,YER127W,YPR137W	SPB1,TRM8,TRM82,DUS1,GCD10,PUS1,DUS3,DIM1,RRP8,LCP5,RRP9
78	GO:0000054	0.00363234	7	44	ribosomal subunit export from nucleus	YER006W,YGR245C,YHR197W,YLL034C,YNR053C,YPL093W,YOR206W	NUG1,SDA1,RIX1,RIX7,NOG2,NOG1,NOC2
79	GO:0071426	0.00363234	7	44	ribonucleoprotein complex export from nucleus	YER006W,YGR245C,YHR197W,YLL034C,YNR053C,YPL093W,YOR206W	NUG1,SDA1,RIX1,RIX7,NOG2,NOG1,NOC2
80	GO:0071428	0.00363234	7	44	rRNA-containing ribonucleoprotein complex export from nucleus	YER006W,YGR245C,YHR197W,YLL034C,YNR053C,YPL093W,YOR206W	NUG1,SDA1,RIX1,RIX7,NOG2,NOG1,NOC2
81	GO:0071166	0.00363234	7	44	ribonucleoprotein complex localization	YER006W,YGR245C,YHR197W,YLL034C,YNR053C,YPL093W,YOR206W	NUG1,SDA1,RIX1,RIX7,NOG2,NOG1,NOC2
82	GO:0033750	0.00363234	7	44	ribosome localization	YER006W,YGR245C,YHR197W,YLL034C,YNR053C,YPL093W,YOR206W	NUG1,SDA1,RIX1,RIX7,NOG2,NOG1,NOC2
83	GO:0033753	0.00363234	7	44	establishment of ribosome localization	YER006W,YGR245C,YHR197W,YLL034C,YNR053C,YPL093W,YOR206W	NUG1,SDA1,RIX1,RIX7,NOG2,NOG1,NOC2
84	GO:0051169	0.00392534	16	166	nuclear transport	YBR034C,YDR450W,YER006W,YMR230W,YNL302C,YOL121C,YOR293W,YGR090W,YGR128C,YGR245C,YHR197W,YLL034C,YNR053C,YPL093W,YKR092C,YOR206W	HMT1,RPS18A,NUG1,RPS10B,RPS19B,RPS19A,RPS10A,UTP22,UTP8,SDA1,RIX1,RIX7,NOG2,NOG1,SRP40,NOC2
85	GO:0006913	0.00392534	16	166	nucleocytoplasmic transport	YBR034C,YDR450W,YER006W,YMR230W,YNL302C,YOL121C,YOR293W,YGR090W,YGR128C,YGR245C,YHR197W,YLL034C,YNR053C,YPL093W,YKR092C,YOR206W	HMT1,RPS18A,NUG1,RPS10B,RPS19B,RPS19A,RPS10A,UTP22,UTP8,SDA1,RIX1,RIX7,NOG2,NOG1,SRP40,NOC2

## Sheet: Cohort 2
	GOBPID	Pvalue	Count	Size	Term	ID_SGD	Gene_Names
1	GO:0044260	1.33767707219686e-26	1459	2501	cellular macromolecule metabolic process	YBL072C,YCR065W,YCR092C,YDL102W,YDR097C,YDR447C,YDR519W,YER102W,YGL141W,YGR083C,YIL069C,YJL136C,YKR057W,YLR449W,YML024W,YML074C,YNL068C,YNL082W,YNL088W,YNL096C,YNL102W,YOL090W,YOR005C,YOR096W,YBL035C,YBL038W,YBR048W,YBR251W,YBR282W,YCL008C,YCR003W,YCR035C,YCR071C,YDL045W-A,YDL061C,YDL111C,YDL202W,YDR025W,YDR041W,YDR064W,YDR175C,YDR237W,YDR279W,YDR280W,YDR341C,YER050C,YFL049W,YGL129C,YGR003W,YGR00…	RPS8A,HCM1,MSH3,POL3,MSH6,RPS17B,FPR2,RPS8B,HUL5,GCD2,RPS24B,RPS21B,RPS21A,FPR4,RPS17A,FPR3,FKH2,PMS1,TOP2,RPS7B,POL1,MSH2,DNL4,RPS7A,POL12,MRPL16,RPS11B,MRPS5,MRPL27,STP22,MRPL32,RRP43,IMG2,MRP10,RPS29B,RRP42,MRPL11,RPS11A,RSM10,RPS13,RSM24,MRPL7,RNH202,RRP45,YDR341C,RSM18,SWP82,RSM23,CUL3,TFG2,RPS25A,MRPL25,MRP13,RRP46,MTR3,MRPS35,TFG1,SKI6,RSM27,RPS20,RPS27B,RRP4,MSR1,RSM25,PRI1,CTK2,RTT101,RS…
2	GO:0043170	1.82984378557999e-25	1506	2602	macromolecule metabolic process	YBL072C,YCR065W,YCR092C,YDL102W,YDR097C,YDR447C,YDR519W,YER102W,YGL141W,YGR083C,YIL069C,YJL136C,YKR057W,YLR449W,YML024W,YML074C,YNL068C,YNL082W,YNL088W,YNL096C,YNL102W,YOL090W,YOR003W,YOR005C,YOR096W,YBL035C,YBL038W,YBR048W,YBR251W,YBR282W,YCL008C,YCR003W,YCR035C,YCR071C,YDL045W-A,YDL061C,YDL111C,YDL202W,YDR025W,YDR041W,YDR064W,YDR175C,YDR237W,YDR279W,YDR280W,YDR341C,YER050C,YFL049W,YGL129C,YGR00…	RPS8A,HCM1,MSH3,POL3,MSH6,RPS17B,FPR2,RPS8B,HUL5,GCD2,RPS24B,RPS21B,RPS21A,FPR4,RPS17A,FPR3,FKH2,PMS1,TOP2,RPS7B,POL1,MSH2,YSP3,DNL4,RPS7A,POL12,MRPL16,RPS11B,MRPS5,MRPL27,STP22,MRPL32,RRP43,IMG2,MRP10,RPS29B,RRP42,MRPL11,RPS11A,RSM10,RPS13,RSM24,MRPL7,RNH202,RRP45,YDR341C,RSM18,SWP82,RSM23,CUL3,TFG2,RPS25A,MRPL25,MRP13,RRP46,MTR3,MRPS35,TFG1,SKI6,RSM27,RPS20,RPS27B,RRP4,MSR1,RSM25,PRI1,CTK2,RTT1…
3	GO:0009059	1.16009366682841e-21	867	1413	macromolecule biosynthetic process	YBL072C,YCR065W,YDL102W,YDR447C,YER102W,YGR083C,YIL069C,YJL136C,YKR057W,YML024W,YNL068C,YNL102W,YBL035C,YBL038W,YBR048W,YBR251W,YBR282W,YCR003W,YCR071C,YDL045W-A,YDL061C,YDL202W,YDR025W,YDR041W,YDR064W,YDR175C,YDR237W,YDR279W,YDR341C,YER050C,YFL049W,YGL129C,YGR005C,YGR027C,YGR076C,YGR084C,YGR165W,YGR186W,YGR215W,YHL015W,YHR021C,YHR091C,YIL093C,YIR008C,YJR101W,YJR123W,YKL003C,YKL045W,YKL155C,YKL15…	RPS8A,HCM1,POL3,RPS17B,RPS8B,GCD2,RPS24B,RPS21B,RPS21A,RPS17A,FKH2,POL1,POL12,MRPL16,RPS11B,MRPS5,MRPL27,MRPL32,IMG2,MRP10,RPS29B,MRPL11,RPS11A,RSM10,RPS13,RSM24,MRPL7,RNH202,YDR341C,RSM18,SWP82,RSM23,TFG2,RPS25A,MRPL25,MRP13,MRPS35,TFG1,RSM27,RPS20,RPS27B,MSR1,RSM25,PRI1,RSM26,RPS5,MRP17,PRI2,RSM22,RPS27A,MRPL20,RNH203,RPS31,RPS28B,MRPL15,RPS25B,RPS22B,RPS29A,MRPL4,POB3,TAF8,MRPL3,MRPS8,MRPS17,M…
4	GO:0034645	1.61039449334713e-21	854	1390	cellular macromolecule biosynthetic process	YBL072C,YCR065W,YDL102W,YDR447C,YER102W,YGR083C,YIL069C,YJL136C,YKR057W,YML024W,YNL068C,YNL102W,YBL035C,YBL038W,YBR048W,YBR251W,YBR282W,YCR003W,YCR071C,YDL045W-A,YDL061C,YDL202W,YDR025W,YDR041W,YDR064W,YDR175C,YDR237W,YDR279W,YDR341C,YER050C,YFL049W,YGL129C,YGR005C,YGR027C,YGR076C,YGR084C,YGR165W,YGR186W,YGR215W,YHL015W,YHR021C,YHR091C,YIL093C,YIR008C,YJR101W,YJR123W,YKL003C,YKL045W,YKL155C,YKL15…	RPS8A,HCM1,POL3,RPS17B,RPS8B,GCD2,RPS24B,RPS21B,RPS21A,RPS17A,FKH2,POL1,POL12,MRPL16,RPS11B,MRPS5,MRPL27,MRPL32,IMG2,MRP10,RPS29B,MRPL11,RPS11A,RSM10,RPS13,RSM24,MRPL7,RNH202,YDR341C,RSM18,SWP82,RSM23,TFG2,RPS25A,MRPL25,MRP13,MRPS35,TFG1,RSM27,RPS20,RPS27B,MSR1,RSM25,PRI1,RSM26,RPS5,MRP17,PRI2,RSM22,RPS27A,MRPL20,RNH203,RPS31,RPS28B,MRPL15,RPS25B,RPS22B,RPS29A,MRPL4,POB3,TAF8,MRPL3,MRPS8,MRPS17,M…
5	GO:0010467	8.04764096819249e-19	936	1563	gene expression	YBL072C,YCR065W,YDR447C,YER102W,YGR083C,YIL069C,YJL136C,YKR057W,YML024W,YNL068C,YNL096C,YOR096W,YBL038W,YBR048W,YBR251W,YBR282W,YCR003W,YCR035C,YCR071C,YDL045W-A,YDL061C,YDL111C,YDL202W,YDR025W,YDR041W,YDR064W,YDR175C,YDR237W,YDR280W,YDR341C,YER050C,YFL049W,YGL129C,YGR005C,YGR027C,YGR076C,YGR084C,YGR095C,YGR165W,YGR186W,YGR215W,YHL015W,YHR021C,YHR091C,YIL093C,YJL006C,YJR101W,YJR123W,YKL003C,YKL15…	RPS8A,HCM1,RPS17B,RPS8B,GCD2,RPS24B,RPS21B,RPS21A,RPS17A,FKH2,RPS7B,RPS7A,MRPL16,RPS11B,MRPS5,MRPL27,MRPL32,RRP43,IMG2,MRP10,RPS29B,RRP42,MRPL11,RPS11A,RSM10,RPS13,RSM24,MRPL7,RRP45,YDR341C,RSM18,SWP82,RSM23,TFG2,RPS25A,MRPL25,MRP13,RRP46,MRPS35,TFG1,RSM27,RPS20,RPS27B,MSR1,RSM25,CTK2,RSM26,RPS5,MRP17,RSM22,RPS27A,MRPL20,RPS31,RPS28B,MRPL15,RPS25B,RPS22B,RPS29A,MRPL4,POB3,CTK3,TAF8,MRPL3,MRPS8,MR…
6	GO:0044267	4.66799203071446e-18	792	1301	cellular protein metabolic process	YBL072C,YDR447C,YDR519W,YER102W,YGL141W,YGR083C,YIL069C,YJL136C,YKR057W,YLR449W,YML024W,YML074C,YBL038W,YBR048W,YBR251W,YBR282W,YCL008C,YCR003W,YCR071C,YDL045W-A,YDL061C,YDL202W,YDR025W,YDR041W,YDR064W,YDR175C,YDR237W,YDR341C,YER050C,YGL129C,YGR003W,YGR027C,YGR076C,YGR084C,YGR165W,YGR215W,YHL015W,YHR021C,YHR091C,YIL093C,YJL047C,YJR101W,YJR123W,YKL003C,YKL041W,YKL155C,YKL156W,YKR085C,YLR025W,YLR11…	RPS8A,RPS17B,FPR2,RPS8B,HUL5,GCD2,RPS24B,RPS21B,RPS21A,FPR4,RPS17A,FPR3,MRPL16,RPS11B,MRPS5,MRPL27,STP22,MRPL32,IMG2,MRP10,RPS29B,MRPL11,RPS11A,RSM10,RPS13,RSM24,MRPL7,YDR341C,RSM18,RSM23,CUL3,RPS25A,MRPL25,MRP13,MRPS35,RSM27,RPS20,RPS27B,MSR1,RSM25,RTT101,RSM26,RPS5,MRP17,VPS24,RSM22,RPS27A,MRPL20,SNF7,SRN2,RPS31,RPS28B,MRPL15,RPS25B,RPS22B,RPS29A,MRPL4,MRPL3,VPS20,MRPS8,MRPS17,MRPL24,MRP7,RPS3,…
7	GO:0019538	1.09265586078782e-17	825	1365	protein metabolic process	YBL072C,YDR447C,YDR519W,YER102W,YGL141W,YGR083C,YIL069C,YJL136C,YKR057W,YLR449W,YML024W,YML074C,YOR003W,YBL038W,YBR048W,YBR251W,YBR282W,YCL008C,YCR003W,YCR071C,YDL045W-A,YDL061C,YDL202W,YDR025W,YDR041W,YDR064W,YDR175C,YDR237W,YDR341C,YER050C,YGL129C,YGR003W,YGR027C,YGR076C,YGR084C,YGR165W,YGR215W,YHL015W,YHR021C,YHR091C,YIL093C,YJL047C,YJR101W,YJR123W,YKL003C,YKL041W,YKL155C,YKL156W,YKR085C,YLR02…	RPS8A,RPS17B,FPR2,RPS8B,HUL5,GCD2,RPS24B,RPS21B,RPS21A,FPR4,RPS17A,FPR3,YSP3,MRPL16,RPS11B,MRPS5,MRPL27,STP22,MRPL32,IMG2,MRP10,RPS29B,MRPL11,RPS11A,RSM10,RPS13,RSM24,MRPL7,YDR341C,RSM18,RSM23,CUL3,RPS25A,MRPL25,MRP13,MRPS35,RSM27,RPS20,RPS27B,MSR1,RSM25,RTT101,RSM26,RPS5,MRP17,VPS24,RSM22,RPS27A,MRPL20,SNF7,SRN2,RPS31,RPS28B,MRPL15,RPS25B,RPS22B,RPS29A,MRPL4,MRPL3,VPS20,MRPS8,MRPS17,MRPL24,MRP7,…
8	GO:0006412	2.08775917429604e-17	284	403	translation	YBL072C,YDR447C,YER102W,YGR083C,YIL069C,YJL136C,YKR057W,YML024W,YBL038W,YBR048W,YBR251W,YBR282W,YCR003W,YCR071C,YDL045W-A,YDL061C,YDL202W,YDR025W,YDR041W,YDR064W,YDR175C,YDR237W,YDR341C,YER050C,YGL129C,YGR027C,YGR076C,YGR084C,YGR165W,YGR215W,YHL015W,YHR021C,YHR091C,YIL093C,YJR101W,YJR123W,YKL003C,YKL155C,YKL156W,YKR085C,YLR167W,YLR264W,YLR312W-A,YLR333C,YLR367W,YLR388W,YLR439W,YMR024W,YMR158W,YMR…	RPS8A,RPS17B,RPS8B,GCD2,RPS24B,RPS21B,RPS21A,RPS17A,MRPL16,RPS11B,MRPS5,MRPL27,MRPL32,IMG2,MRP10,RPS29B,MRPL11,RPS11A,RSM10,RPS13,RSM24,MRPL7,YDR341C,RSM18,RSM23,RPS25A,MRPL25,MRP13,MRPS35,RSM27,RPS20,RPS27B,MSR1,RSM25,RSM26,RPS5,MRP17,RSM22,RPS27A,MRPL20,RPS31,RPS28B,MRPL15,RPS25B,RPS22B,RPS29A,MRPL4,MRPL3,MRPS8,MRPS17,MRPL24,MRP7,RPS3,MRPL19,MRPL17,MRPL10,RSM19,IFM1,MSE1,PET123,RPS28A,ALA1,RPS1…
9	GO:0044249	7.90401096071634e-16	1078	1858	cellular biosynthetic process	YBL072C,YCR065W,YDL102W,YDR447C,YEL058W,YER102W,YGR083C,YIL069C,YJL136C,YKR057W,YML024W,YNL068C,YNL102W,YBL035C,YBL038W,YBR048W,YBR251W,YBR282W,YCR003W,YCR071C,YDL045W-A,YDL061C,YDL202W,YDR025W,YDR041W,YDR064W,YDR175C,YDR237W,YDR279W,YDR341C,YER050C,YFL049W,YGL129C,YGR005C,YGR012W,YGR027C,YGR076C,YGR084C,YGR165W,YGR186W,YGR215W,YHL015W,YHR021C,YHR091C,YIL093C,YIR008C,YJR101W,YJR123W,YKL003C,YKL04…	RPS8A,HCM1,POL3,RPS17B,PCM1,RPS8B,GCD2,RPS24B,RPS21B,RPS21A,RPS17A,FKH2,POL1,POL12,MRPL16,RPS11B,MRPS5,MRPL27,MRPL32,IMG2,MRP10,RPS29B,MRPL11,RPS11A,RSM10,RPS13,RSM24,MRPL7,RNH202,YDR341C,RSM18,SWP82,RSM23,TFG2,YGR012W,RPS25A,MRPL25,MRP13,MRPS35,TFG1,RSM27,RPS20,RPS27B,MSR1,RSM25,PRI1,RSM26,RPS5,MRP17,PRI2,AAT1,RSM22,RPS27A,MRPL20,RNH203,RPS31,RPS28B,MRPL15,RPS25B,RPS22B,RPS29A,MRPL4,POB3,TAF8,MR…
10	GO:0009058	2.94239393772427e-15	1107	1919	biosynthetic process	YBL072C,YCR065W,YDL102W,YDR447C,YEL058W,YER102W,YGR083C,YIL069C,YJL136C,YKR057W,YML024W,YNL068C,YNL102W,YBL035C,YBL038W,YBR048W,YBR251W,YBR282W,YCR003W,YCR071C,YDL045W-A,YDL061C,YDL202W,YDR025W,YDR041W,YDR064W,YDR175C,YDR237W,YDR279W,YDR341C,YER050C,YFL049W,YGL129C,YGR005C,YGR012W,YGR027C,YGR076C,YGR084C,YGR165W,YGR186W,YGR215W,YHL015W,YHR021C,YHR091C,YIL093C,YIR008C,YJR101W,YJR123W,YKL003C,YKL04…	RPS8A,HCM1,POL3,RPS17B,PCM1,RPS8B,GCD2,RPS24B,RPS21B,RPS21A,RPS17A,FKH2,POL1,POL12,MRPL16,RPS11B,MRPS5,MRPL27,MRPL32,IMG2,MRP10,RPS29B,MRPL11,RPS11A,RSM10,RPS13,RSM24,MRPL7,RNH202,YDR341C,RSM18,SWP82,RSM23,TFG2,YGR012W,RPS25A,MRPL25,MRP13,MRPS35,TFG1,RSM27,RPS20,RPS27B,MSR1,RSM25,PRI1,RSM26,RPS5,MRP17,PRI2,AAT1,RSM22,RPS27A,MRPL20,RNH203,RPS31,RPS28B,MRPL15,RPS25B,RPS22B,RPS29A,MRPL4,POB3,TAF8,MR…
11	GO:1901576	1.32599303925807e-14	1089	1891	organic substance biosynthetic process	YBL072C,YCR065W,YDL102W,YDR447C,YEL058W,YER102W,YGR083C,YIL069C,YJL136C,YKR057W,YML024W,YNL068C,YNL102W,YBL035C,YBL038W,YBR048W,YBR251W,YBR282W,YCR003W,YCR071C,YDL045W-A,YDL061C,YDL202W,YDR025W,YDR041W,YDR064W,YDR175C,YDR237W,YDR279W,YDR341C,YER050C,YFL049W,YGL129C,YGR005C,YGR012W,YGR027C,YGR076C,YGR084C,YGR165W,YGR186W,YGR215W,YHL015W,YHR021C,YHR091C,YIL093C,YIR008C,YJR101W,YJR123W,YKL003C,YKL04…	RPS8A,HCM1,POL3,RPS17B,PCM1,RPS8B,GCD2,RPS24B,RPS21B,RPS21A,RPS17A,FKH2,POL1,POL12,MRPL16,RPS11B,MRPS5,MRPL27,MRPL32,IMG2,MRP10,RPS29B,MRPL11,RPS11A,RSM10,RPS13,RSM24,MRPL7,RNH202,YDR341C,RSM18,SWP82,RSM23,TFG2,YGR012W,RPS25A,MRPL25,MRP13,MRPS35,TFG1,RSM27,RPS20,RPS27B,MSR1,RSM25,PRI1,RSM26,RPS5,MRP17,PRI2,AAT1,RSM22,RPS27A,MRPL20,RNH203,RPS31,RPS28B,MRPL15,RPS25B,RPS22B,RPS29A,MRPL4,POB3,TAF8,MR…
12	GO:0006399	2.34095381289466e-14	132	168	tRNA metabolic process	YHR091C,YOL033W,YOR335C,YPL040C,YAR008W,YBL013W,YBL024W,YBL076C,YBR061C,YCR024C,YCR035C,YDL036C,YDL111C,YDL112W,YDL175C,YDR023W,YDR280W,YDR341C,YER168C,YFL001W,YGL050W,YGL245W,YGR024C,YGR094W,YGR095C,YGR158C,YGR169C,YGR185C,YGR195W,YGR264C,YHR019C,YHR020W,YHR062C,YHR069C,YIL078W,YJL035C,YJL125C,YKR056W,YLR105C,YLR316C,YLR382C,YML005W,YML014W,YMR059W,YMR293C,YNL232W,YNL247W,YNL282W,YNL292W,YNR015W…	MSR1,MSE1,ALA1,ISM1,SEN34,FMT1,NCL1,ILS1,TRM7,SLM5,RRP43,PUS9,RRP42,TRM3,AIR2,SES1,RRP45,YDR341C,CCA1,DEG1,TYW3,GUS1,THG1,VAS1,RRP46,MTR3,PUS6,TYS1,SKI6,MES1,DED81,YHR020W,RPP1,RRP4,THS1,TAD2,GCD14,TRM2,SEN2,TAD3,NAM2,TRM12,TRM9,SEN15,HER2,CSL4,YNL247W,POP3,PUS4,SMM1,DIS3,RIB2,TRM10,TPT1,PAP2,TRM13,PPM2,RRP40,RRP6,MOD5,TRM44,SEN54,CDC60,HTS1,MSF1,PTA1,POP8,LSM2,GRS1,POP7,POP4,NOP1,SLM3,QRI7,TRM1,…
13	GO:0002181	5.34455929325081e-14	119	149	cytoplasmic translation	YBL072C,YBR048W,YDL061C,YDR025W,YDR064W,YDR341C,YER102W,YGR027C,YHL015W,YHR021C,YJL136C,YJR123W,YKL156W,YKR057W,YLR167W,YLR264W,YLR333C,YLR367W,YLR388W,YNL178W,YOR167C,YOR369C,YDL075W,YFL034C-A,YFR031C-A,YFR032C-A,YIL018W,YJL177W,YKL180W,YLR029C,YLR061W,YLR344W,YLR448W,YML073C,YMR194W,YOR234C,YPL143W,YPL249C-A,YAL036C,YBR261C,YDR152W,YDR494W,YGR173W,YHR064C,YOR091W,YPL009C,YBR061C,YBR079C,YBR101C…	RPS8A,RPS11B,RPS29B,RPS11A,RPS13,YDR341C,RPS8B,RPS25A,RPS20,RPS27B,RPS21B,RPS5,RPS27A,RPS21A,RPS31,RPS28B,RPS25B,RPS22B,RPS29A,RPS3,RPS28A,RPS12,RPL31A,RPL22B,RPL2A,RPL29,RPL2B,RPL17B,RPL17A,RPL15A,RPL22A,RPL26A,RPL6B,RPL6A,RPL36A,RPL33B,RPL33A,RPL36B,RBG1,TAE1,GIR2,RSM28,RBG2,SSZ1,TMA46,TAE2,TRM7,RPG1,FES1,SSB1,TIF35,RPS0A,MTG2,THS1,TMA19,RPS0B,TIF34,SSB2,TIF3,HCR1,MRPL9,RPS14A,RPS16B,RPS17B,RPS…
14	GO:0071704	1.53030400181031e-13	1858	3419	organic substance metabolic process	YBL072C,YCR065W,YCR092C,YDL102W,YDR097C,YDR447C,YDR519W,YEL058W,YER102W,YGL141W,YGR083C,YIL069C,YJL136C,YKL092C,YKR057W,YLR449W,YML024W,YML074C,YMR278W,YNL068C,YNL082W,YNL088W,YNL096C,YNL102W,YOL090W,YOR003W,YOR005C,YOR096W,YBL035C,YBL038W,YBR048W,YBR251W,YBR282W,YCL008C,YCR003W,YCR035C,YCR071C,YDL045W-A,YDL061C,YDL111C,YDL202W,YDR019C,YDR025W,YDR041W,YDR064W,YDR175C,YDR237W,YDR279W,YDR280W,YDR34…	RPS8A,HCM1,MSH3,POL3,MSH6,RPS17B,FPR2,PCM1,RPS8B,HUL5,GCD2,RPS24B,RPS21B,BUD2,RPS21A,FPR4,RPS17A,FPR3,PGM3,FKH2,PMS1,TOP2,RPS7B,POL1,MSH2,YSP3,DNL4,RPS7A,POL12,MRPL16,RPS11B,MRPS5,MRPL27,STP22,MRPL32,RRP43,IMG2,MRP10,RPS29B,RRP42,MRPL11,GCV1,RPS11A,RSM10,RPS13,RSM24,MRPL7,RNH202,RRP45,YDR341C,RSM18,SWP82,RSM23,CUL3,TFG2,YGR012W,RPS25A,MRPL25,MRP13,RRP46,MTR3,MRPS35,TFG1,SKI6,RSM27,RPS20,RPS27B,RR…
15	GO:0044238	4.34956686812044e-13	1806	3319	primary metabolic process	YBL072C,YCR065W,YCR092C,YDL102W,YDR097C,YDR447C,YDR519W,YEL058W,YER102W,YGL141W,YGR083C,YIL069C,YJL136C,YKL092C,YKR057W,YLR449W,YML024W,YML074C,YNL068C,YNL082W,YNL088W,YNL096C,YNL102W,YOL090W,YOR003W,YOR005C,YOR096W,YBL035C,YBL038W,YBR048W,YBR251W,YBR282W,YCL008C,YCR003W,YCR035C,YCR071C,YDL045W-A,YDL061C,YDL111C,YDL202W,YDR019C,YDR025W,YDR041W,YDR064W,YDR175C,YDR237W,YDR279W,YDR280W,YDR341C,YER05…	RPS8A,HCM1,MSH3,POL3,MSH6,RPS17B,FPR2,PCM1,RPS8B,HUL5,GCD2,RPS24B,RPS21B,BUD2,RPS21A,FPR4,RPS17A,FPR3,FKH2,PMS1,TOP2,RPS7B,POL1,MSH2,YSP3,DNL4,RPS7A,POL12,MRPL16,RPS11B,MRPS5,MRPL27,STP22,MRPL32,RRP43,IMG2,MRP10,RPS29B,RRP42,MRPL11,GCV1,RPS11A,RSM10,RPS13,RSM24,MRPL7,RNH202,RRP45,YDR341C,RSM18,SWP82,RSM23,CUL3,TFG2,YGR012W,RPS25A,MRPL25,MRP13,RRP46,MTR3,MRPS35,TFG1,SKI6,RSM27,RPS20,RPS27B,RRP4,MS…
16	GO:0090304	4.02919806981776e-12	892	1541	nucleic acid metabolic process	YCR065W,YCR092C,YDL102W,YDR097C,YNL068C,YNL082W,YNL088W,YNL096C,YNL102W,YOL090W,YOR005C,YOR096W,YBL035C,YCR035C,YDL111C,YDR279W,YDR280W,YFL049W,YGR005C,YGR095C,YGR158C,YGR186W,YGR195W,YHR069C,YHR091C,YIR008C,YJL006C,YKL045W,YLR154C,YML069W,YML112W,YML114C,YNL113W,YNL232W,YOL021C,YOL033W,YOL142W,YOR210W,YOR335C,YPL040C,YPR052C,YAL001C,YAL015C,YAL021C,YAR007C,YAR008W,YAR014C,YBL006C,YBL013W,YBL018C…	HCM1,MSH3,POL3,MSH6,FKH2,PMS1,TOP2,RPS7B,POL1,MSH2,DNL4,RPS7A,POL12,RRP43,RRP42,RNH202,RRP45,SWP82,TFG2,RRP46,MTR3,TFG1,SKI6,RRP4,MSR1,PRI1,CTK2,PRI2,RNH203,POB3,CTK3,TAF8,RPC19,CSL4,DIS3,MSE1,RRP40,RPB10,ALA1,ISM1,NHP6A,TFC3,NTG1,CCR4,RFA1,SEN34,BUD14,LDB7,FMT1,POP8,MCM2,NCL1,RRN10,ILS1,ORC2,TRM7,RDH54,RFC5,POL30,RAD16,CDC28,POP7,MSI1,MCM7,HPC2,ABD1,THI2,ISW1,SRB6,POP4,DPB3,PAF1,GBP2,KAR4,POL4,S…
17	GO:0016070	1.41779298782173e-10	742	1274	RNA metabolic process	YCR065W,YNL068C,YNL096C,YNL102W,YOR096W,YCR035C,YDL111C,YDR279W,YDR280W,YFL049W,YGR005C,YGR095C,YGR158C,YGR186W,YGR195W,YHR069C,YHR091C,YJL006C,YLR154C,YML069W,YML112W,YML114C,YNL113W,YNL232W,YOL021C,YOL033W,YOL142W,YOR210W,YOR335C,YPL040C,YAL001C,YAL021C,YAR008W,YAR014C,YBL006C,YBL013W,YBL018C,YBL024W,YBL025W,YBL076C,YBR060C,YBR061C,YBR160W,YBR167C,YBR202W,YBR236C,YBR240C,YBR245C,YBR253W,YBR257W…	HCM1,FKH2,RPS7B,POL1,RPS7A,RRP43,RRP42,RNH202,RRP45,SWP82,TFG2,RRP46,MTR3,TFG1,SKI6,RRP4,MSR1,CTK2,RNH203,POB3,CTK3,TAF8,RPC19,CSL4,DIS3,MSE1,RRP40,RPB10,ALA1,ISM1,TFC3,CCR4,SEN34,BUD14,LDB7,FMT1,POP8,NCL1,RRN10,ILS1,ORC2,TRM7,CDC28,POP7,MCM7,ABD1,THI2,ISW1,SRB6,POP4,PAF1,KAR4,SLM5,RSC6,MED2,NOP1,RPN4,PUS9,POL3,KIN28,TRM3,NUP84,RPC53,CDC36,AIR2,NHP2,CWC2,MAF1,SES1,LYS14,SLU7,FOB1,TAF12,TAF10,HMO1…
18	GO:0044237	1.66714673401776e-10	1858	3456	cellular metabolic process	YBL072C,YCR065W,YCR092C,YDL102W,YDR097C,YDR447C,YDR519W,YEL058W,YER102W,YGL141W,YGR083C,YIL069C,YJL136C,YKL092C,YKR057W,YLR449W,YML024W,YML074C,YMR038C,YMR278W,YNL068C,YNL082W,YNL088W,YNL096C,YNL102W,YOL090W,YOR005C,YOR096W,YBL035C,YBL038W,YBR011C,YBR048W,YBR251W,YBR282W,YCL008C,YCR003W,YCR035C,YCR071C,YDL045W-A,YDL061C,YDL111C,YDL202W,YDR019C,YDR025W,YDR041W,YDR064W,YDR175C,YDR237W,YDR279W,YDR28…	RPS8A,HCM1,MSH3,POL3,MSH6,RPS17B,FPR2,PCM1,RPS8B,HUL5,GCD2,RPS24B,RPS21B,BUD2,RPS21A,FPR4,RPS17A,FPR3,CCS1,PGM3,FKH2,PMS1,TOP2,RPS7B,POL1,MSH2,DNL4,RPS7A,POL12,MRPL16,IPP1,RPS11B,MRPS5,MRPL27,STP22,MRPL32,RRP43,IMG2,MRP10,RPS29B,RRP42,MRPL11,GCV1,RPS11A,RSM10,RPS13,RSM24,MRPL7,RNH202,RRP45,YDR341C,RSM18,SWP82,RSM23,CUL3,TFG2,YGR012W,RPS25A,MRPL25,MRP13,RRP46,MTR3,MRPS35,TFG1,SKI6,RSM27,RPS20,RPS2…
19	GO:0006139	3.38740262763885e-10	1034	1834	nucleobase-containing compound metabolic process	YCR065W,YCR092C,YDL102W,YDR097C,YEL058W,YKL092C,YNL068C,YNL082W,YNL088W,YNL096C,YNL102W,YOL090W,YOR005C,YOR096W,YBL035C,YCR035C,YDL111C,YDR279W,YDR280W,YFL049W,YGR005C,YGR095C,YGR158C,YGR186W,YGR195W,YHR069C,YHR091C,YIR008C,YJL006C,YKL045W,YLR154C,YML069W,YML112W,YML114C,YNL113W,YNL232W,YOL021C,YOL033W,YOL142W,YOR210W,YOR335C,YPL040C,YPR052C,YAL001C,YAL015C,YAL021C,YAR007C,YAR008W,YAR014C,YAR015W…	HCM1,MSH3,POL3,MSH6,PCM1,BUD2,FKH2,PMS1,TOP2,RPS7B,POL1,MSH2,DNL4,RPS7A,POL12,RRP43,RRP42,RNH202,RRP45,SWP82,TFG2,RRP46,MTR3,TFG1,SKI6,RRP4,MSR1,PRI1,CTK2,PRI2,RNH203,POB3,CTK3,TAF8,RPC19,CSL4,DIS3,MSE1,RRP40,RPB10,ALA1,ISM1,NHP6A,TFC3,NTG1,CCR4,RFA1,SEN34,BUD14,ADE1,LDB7,FMT1,POP8,MCM2,NCL1,RRN10,ILS1,ORC2,TRM7,RDH54,RFC5,POL30,RAD16,CDC28,POP7,MSI1,MCM7,HPC2,ABD1,THI2,ISW1,DUT1,SRB6,POP4,DPB3,P…
20	GO:1901360	4.87775579168237e-10	1104	1971	organic cyclic compound metabolic process	YCR065W,YCR092C,YDL102W,YDR097C,YEL058W,YKL092C,YNL068C,YNL082W,YNL088W,YNL096C,YNL102W,YOL090W,YOR005C,YOR096W,YBL035C,YCR035C,YDL111C,YDR279W,YDR280W,YFL049W,YGR005C,YGR095C,YGR158C,YGR186W,YGR195W,YHR069C,YHR091C,YIR008C,YJL006C,YKL045W,YLR154C,YML069W,YML112W,YML114C,YNL113W,YNL232W,YOL021C,YOL033W,YOL142W,YOR210W,YOR335C,YPL040C,YPR052C,YAL001C,YAL015C,YAL021C,YAR007C,YAR008W,YAR014C,YAR015W…	HCM1,MSH3,POL3,MSH6,PCM1,BUD2,FKH2,PMS1,TOP2,RPS7B,POL1,MSH2,DNL4,RPS7A,POL12,RRP43,RRP42,RNH202,RRP45,SWP82,TFG2,RRP46,MTR3,TFG1,SKI6,RRP4,MSR1,PRI1,CTK2,PRI2,RNH203,POB3,CTK3,TAF8,RPC19,CSL4,DIS3,MSE1,RRP40,RPB10,ALA1,ISM1,NHP6A,TFC3,NTG1,CCR4,RFA1,SEN34,BUD14,ADE1,LDB7,FMT1,POP8,MCM2,NCL1,RRN10,ILS1,ORC2,TRM7,RDH54,MIS1,RFC5,POL30,PHO3,RAD16,CDC28,POP7,MSI1,MCM7,HPC2,ABD1,THI2,ISW1,DUT1,SRB6,P…
21	GO:0009987	5.48176194593896e-10	2394	4571	cellular process	YBL072C,YBR276C,YCR065W,YCR092C,YDL102W,YDL154W,YDR097C,YDR447C,YDR519W,YEL058W,YER102W,YGL141W,YGR083C,YIL069C,YJL136C,YKL092C,YKR057W,YLR449W,YML024W,YML074C,YMR038C,YMR278W,YNL053W,YNL068C,YNL082W,YNL088W,YNL096C,YNL102W,YOL090W,YOR005C,YOR096W,YPL270W,YBL035C,YBL038W,YBR011C,YBR048W,YBR102C,YBR251W,YBR282W,YCL008C,YCR003W,YCR035C,YCR071C,YDL045W-A,YDL061C,YDL092W,YDL111C,YDL202W,YDL240W,YDR01…	RPS8A,PPS1,HCM1,MSH3,POL3,MSH5,MSH6,RPS17B,FPR2,PCM1,RPS8B,HUL5,GCD2,RPS24B,RPS21B,BUD2,RPS21A,FPR4,RPS17A,FPR3,CCS1,PGM3,MSG5,FKH2,PMS1,TOP2,RPS7B,POL1,MSH2,DNL4,RPS7A,MDL2,POL12,MRPL16,IPP1,RPS11B,EXO84,MRPS5,MRPL27,STP22,MRPL32,RRP43,IMG2,MRP10,RPS29B,SRP14,RRP42,MRPL11,LRG1,GCV1,RPS11A,RSM10,RPS13,SEC5,RSM24,SCC2,MRPL7,RNH202,RRP45,SRP101,YDR341C,SEC20,RSM18,TSC11,RGD2,SWP82,USE1,RSM23,SEC15,…
22	GO:0006725	6.37739813412886e-10	1067	1901	cellular aromatic compound metabolic process	YCR065W,YCR092C,YDL102W,YDR097C,YEL058W,YKL092C,YNL068C,YNL082W,YNL088W,YNL096C,YNL102W,YOL090W,YOR005C,YOR096W,YBL035C,YCR035C,YDL111C,YDR279W,YDR280W,YFL049W,YGR005C,YGR095C,YGR158C,YGR186W,YGR195W,YHR069C,YHR091C,YIR008C,YJL006C,YKL045W,YLR154C,YML069W,YML112W,YML114C,YNL113W,YNL232W,YOL021C,YOL033W,YOL142W,YOR210W,YOR335C,YPL040C,YPR052C,YAL001C,YAL015C,YAL021C,YAR007C,YAR008W,YAR014C,YAR015W…	HCM1,MSH3,POL3,MSH6,PCM1,BUD2,FKH2,PMS1,TOP2,RPS7B,POL1,MSH2,DNL4,RPS7A,POL12,RRP43,RRP42,RNH202,RRP45,SWP82,TFG2,RRP46,MTR3,TFG1,SKI6,RRP4,MSR1,PRI1,CTK2,PRI2,RNH203,POB3,CTK3,TAF8,RPC19,CSL4,DIS3,MSE1,RRP40,RPB10,ALA1,ISM1,NHP6A,TFC3,NTG1,CCR4,RFA1,SEN34,BUD14,ADE1,LDB7,FMT1,POP8,MCM2,NCL1,RRN10,ILS1,ORC2,TRM7,RDH54,MIS1,RFC5,POL30,PHO3,RAD16,CDC28,POP7,MSI1,MCM7,HPC2,ABD1,THI2,ISW1,DUT1,SRB6,P…
23	GO:0046483	2.80764811942412e-09	1071	1917	heterocycle metabolic process	YCR065W,YCR092C,YDL102W,YDR097C,YEL058W,YKL092C,YNL068C,YNL082W,YNL088W,YNL096C,YNL102W,YOL090W,YOR005C,YOR096W,YBL035C,YCR035C,YDL111C,YDR279W,YDR280W,YFL049W,YGR005C,YGR095C,YGR158C,YGR186W,YGR195W,YHR069C,YHR091C,YIR008C,YJL006C,YKL045W,YLR154C,YML069W,YML112W,YML114C,YNL113W,YNL232W,YOL021C,YOL033W,YOL142W,YOR210W,YOR335C,YPL040C,YPR052C,YAL001C,YAL015C,YAL021C,YAR007C,YAR008W,YAR014C,YAR015W…	HCM1,MSH3,POL3,MSH6,PCM1,BUD2,FKH2,PMS1,TOP2,RPS7B,POL1,MSH2,DNL4,RPS7A,POL12,RRP43,RRP42,RNH202,RRP45,SWP82,TFG2,RRP46,MTR3,TFG1,SKI6,RRP4,MSR1,PRI1,CTK2,PRI2,RNH203,POB3,CTK3,TAF8,RPC19,CSL4,DIS3,MSE1,RRP40,RPB10,ALA1,ISM1,NHP6A,TFC3,NTG1,CCR4,RFA1,SEN34,BUD14,ADE1,LDB7,FMT1,POP8,MCM2,NCL1,RRN10,ILS1,ORC2,TRM7,RDH54,MIS1,RFC5,POL30,PHO3,RAD16,CDC28,POP7,MSI1,MCM7,HPC2,ABD1,THI2,ISW1,DUT1,SRB6,P…
24	GO:0008033	6.96033556805134e-09	86	112	tRNA processing	YAR008W,YBL013W,YBL024W,YBR061C,YDL036C,YDL112W,YER168C,YFL001W,YGL050W,YGR024C,YGR169C,YHR062C,YJL035C,YJL125C,YKR056W,YLR105C,YLR316C,YML005W,YML014W,YMR059W,YNL282W,YNL292W,YNR015W,YOL066C,YOL093W,YOL102C,YOL125W,YOL141W,YOR274W,YPL030W,YPL083C,YAL043C,YBL018C,YBL026W,YBR167C,YBR257W,YDL014W,YDL033C,YDL104C,YDR120C,YDR378C,YDR463W,YER112W,YGL232W,YGL236C,YGR030C,YHR070W,YHR111W,YJR022W,YKL205W…	SEN34,FMT1,NCL1,TRM7,PUS9,TRM3,CCA1,DEG1,TYW3,THG1,PUS6,RPP1,TAD2,GCD14,TRM2,SEN2,TAD3,TRM12,TRM9,SEN15,POP3,PUS4,SMM1,RIB2,TRM10,TPT1,TRM13,PPM2,MOD5,TRM44,SEN54,PTA1,POP8,LSM2,POP7,POP4,NOP1,SLM3,QRI7,TRM1,LSM6,STP1,LSM4,TAN1,MTO1,POP6,TRM5,UBA4,LSM8,LOS1,KAE1,DUS4,SEN1,MSS1,RIT1,NCS2,LSM7,PUS7,TYW1,MSF1,SAP185,ISU2,ISU1,ATS1,KTI11,PTC1,SIT4,LHP1,AIR2,CIA1,RSP5,NBP35,ELP2,CFD1,KTI12,IKI3,ELP6,N…
25	GO:0034641	4.14862580915964e-08	1104	1997	cellular nitrogen compound metabolic process	YCR065W,YCR092C,YDL102W,YDR097C,YEL058W,YKL092C,YNL068C,YNL082W,YNL088W,YNL096C,YNL102W,YOL090W,YOR005C,YOR096W,YBL035C,YCR035C,YDL111C,YDR279W,YDR280W,YFL049W,YGR005C,YGR095C,YGR158C,YGR186W,YGR195W,YHR069C,YHR091C,YIR008C,YJL006C,YKL045W,YKL106W,YLR154C,YML069W,YML112W,YML114C,YNL113W,YNL232W,YOL021C,YOL033W,YOL142W,YOR210W,YOR335C,YPL040C,YPR052C,YAL001C,YAL015C,YAL021C,YAR007C,YAR008W,YAR014C…	HCM1,MSH3,POL3,MSH6,PCM1,BUD2,FKH2,PMS1,TOP2,RPS7B,POL1,MSH2,DNL4,RPS7A,POL12,RRP43,RRP42,RNH202,RRP45,SWP82,TFG2,RRP46,MTR3,TFG1,SKI6,RRP4,MSR1,PRI1,CTK2,PRI2,AAT1,RNH203,POB3,CTK3,TAF8,RPC19,CSL4,DIS3,MSE1,RRP40,RPB10,ALA1,ISM1,NHP6A,TFC3,NTG1,CCR4,RFA1,SEN34,BUD14,ADE1,LDB7,FMT1,POP8,MCM2,NCL1,RRN10,ILS1,ORC2,TRM7,RDH54,MIS1,RFC5,POL30,PHO3,RAD16,CDC28,POP7,MSI1,MCM7,HPC2,ABD1,THI2,ISW1,DUT1,S…
26	GO:0008152	4.3452709477057e-08	1942	3660	metabolic process	YBL072C,YCR065W,YCR092C,YDL102W,YDR097C,YDR447C,YDR519W,YEL058W,YER102W,YGL141W,YGR083C,YIL069C,YJL136C,YKL092C,YKR057W,YLR449W,YML024W,YML074C,YMR038C,YMR278W,YNL068C,YNL082W,YNL088W,YNL096C,YNL102W,YOL090W,YOR003W,YOR005C,YOR096W,YBL035C,YBL038W,YBR011C,YBR048W,YBR251W,YBR282W,YCL008C,YCR003W,YCR035C,YCR071C,YDL045W-A,YDL061C,YDL111C,YDL202W,YDR019C,YDR025W,YDR041W,YDR064W,YDR175C,YDR237W,YDR27…	RPS8A,HCM1,MSH3,POL3,MSH6,RPS17B,FPR2,PCM1,RPS8B,HUL5,GCD2,RPS24B,RPS21B,BUD2,RPS21A,FPR4,RPS17A,FPR3,CCS1,PGM3,FKH2,PMS1,TOP2,RPS7B,POL1,MSH2,YSP3,DNL4,RPS7A,POL12,MRPL16,IPP1,RPS11B,MRPS5,MRPL27,STP22,MRPL32,RRP43,IMG2,MRP10,RPS29B,RRP42,MRPL11,GCV1,RPS11A,RSM10,RPS13,RSM24,MRPL7,RNH202,RRP45,YDR341C,RSM18,SWP82,RSM23,CUL3,TFG2,YGR012W,RPS25A,MRPL25,MRP13,RRP46,MTR3,MRPS35,TFG1,SKI6,RSM27,RPS20…
27	GO:0006974	5.09810646932319e-08	209	322	response to DNA damage stimulus	YDL102W,YNL102W,YOL090W,YPR052C,YAL015C,YAR007C,YBR114W,YBR173C,YBR278W,YCR014C,YDL042C,YDR097C,YDR121W,YDR359C,YEL018W,YER171W,YFL024C,YFR027W,YGL019W,YGL090W,YGL150C,YGR002C,YHR090C,YIL139C,YJL090C,YJL173C,YJR052W,YKL112W,YKL113C,YKL114C,YLR007W,YLR032W,YLR383W,YML060W,YMR106C,YMR201C,YNL107W,YNL136W,YNL262W,YNL312W,YOL043C,YOR005C,YOR039W,YOR244W,YOR346W,YPL194W,YPR175W,YAL019W,YAL027W,YBL019W…	POL3,POL1,MSH2,NHP6A,NTG1,RFA1,RAD16,UMP1,DPB3,POL4,SIR2,MSH6,DPB4,EAF1,EAF5,RAD3,EPL1,ECO1,CKB1,LIF1,INO80,SWC4,YNG2,REV7,DPB11,RFA3,RAD7,ABF1,RAD27,APN1,NSE1,RAD5,SMC6,OGG1,YKU80,RAD14,YAF9,EAF7,POL2,RFA2,NTG2,DNL4,CKB2,ESA1,REV1,DDC1,DPB2,FUN30,SAW1,APN2,RDH54,POL30,SLX1,CHK1,RAD18,MSH3,DUN1,NSE4,MSH5,CDC9,MGT1,RAD57,RAD28,RAD55,SCC2,RVB1,RAD9,NSE3,RAD34,XRS2,MUS81,MMS21,HAT2,RAD51,SLX8,MAG1,R…
28	GO:0006281	7.23981335482228e-08	182	276	DNA repair	YDL102W,YNL102W,YOL090W,YPR052C,YAL015C,YAR007C,YBR114W,YBR278W,YCR014C,YDL042C,YDR097C,YDR121W,YDR359C,YEL018W,YER171W,YFL024C,YFR027W,YGL090W,YGL150C,YGR002C,YHR090C,YIL139C,YJL090C,YJL173C,YJR052W,YKL112W,YKL113C,YKL114C,YLR007W,YLR032W,YLR383W,YML060W,YMR106C,YMR201C,YNL107W,YNL136W,YNL262W,YNL312W,YOL043C,YOR005C,YOR244W,YOR346W,YPL194W,YPR175W,YAL019W,YAL027W,YBL019W,YBR073W,YBR088C,YBR228W…	POL3,POL1,MSH2,NHP6A,NTG1,RFA1,RAD16,DPB3,POL4,SIR2,MSH6,DPB4,EAF1,EAF5,RAD3,EPL1,ECO1,LIF1,INO80,SWC4,YNG2,REV7,DPB11,RFA3,RAD7,ABF1,RAD27,APN1,NSE1,RAD5,SMC6,OGG1,YKU80,RAD14,YAF9,EAF7,POL2,RFA2,NTG2,DNL4,ESA1,REV1,DDC1,DPB2,FUN30,SAW1,APN2,RDH54,POL30,SLX1,RAD18,MSH3,NSE4,MSH5,CDC9,MGT1,RAD57,RAD28,RAD55,SCC2,RVB1,NSE3,RAD34,XRS2,MUS81,MMS21,HAT2,RAD51,SLX8,MAG1,RAD4,RAD24,SMC1,SMC2,RPB9,RAD54…
29	GO:0009451	1.02935774978013e-07	71	92	RNA modification	YBL013W,YBL024W,YBR061C,YDL014W,YDL036C,YDL112W,YDL208W,YFL001W,YGL050W,YGR024C,YGR169C,YHR072W-A,YHR089C,YJL035C,YJL125C,YKR056W,YLR175W,YLR316C,YML005W,YML014W,YNL292W,YNR015W,YOL066C,YOL093W,YOL125W,YOL141W,YOR201C,YOR243C,YOR274W,YPL030W,YBR236C,YGL236C,YHR070W,YLR165C,YLR405W,YMR023C,YMR228W,YNL124W,YPL157W,YJL098W,YMR283C,YOR226C,YPL135W,YAL020C,YBL071W-A,YCR047C,YDL033C,YDL047W,YDL104C,YDL…	FMT1,NCL1,TRM7,NOP1,PUS9,TRM3,NHP2,DEG1,TYW3,THG1,PUS6,NOP10,GAR1,TAD2,GCD14,TRM2,CBF5,TAD3,TRM12,TRM9,PUS4,SMM1,RIB2,TRM10,TRM13,PPM2,MRM1,PUS7,MOD5,TRM44,ABD1,MTO1,TRM5,PUS5,DUS4,MSS1,MTF1,NAF1,TGS1,SAP185,RIT1,ISU2,ISU1,ATS1,KTI11,BUD23,SLM3,SIT4,QRI7,AIR2,TRM1,CIA1,NBP35,IME4,TAN1,ELP2,UBA4,CFD1,KTI12,EMG1,IKI3,ELP6,NCS2,TRM112,PAP2,ABP140,TUM1,ELP3,ELP4,HRR25,TYW1
30	GO:0022616	1.38418090424118e-07	33	36	DNA strand elongation	YNL102W,YBL035C,YDR279W,YIR008C,YKL045W,YLR154C,YBR087W,YBR088C,YDL102W,YDL164C,YJR006W,YJR043C,YJR068W,YKL113C,YNL072W,YNL218W,YNL290W,YOL094C,YOR217W,YHR164C,YBR202W,YBR278W,YDR121W,YIR002C,YMR190C,YOR033C,YBL023C,YEL032W,YGL201C,YNL088W,YNL262W,YOL006C,YJL090C	POL1,POL12,RNH202,PRI1,PRI2,RNH203,RFC5,POL30,POL3,CDC9,POL31,POL32,RFC2,RAD27,RNH201,MGS1,RFC3,RFC4,RFC1,DNA2,MCM7,DPB3,DPB4,MPH1,SGS1,EXO1,MCM2,MCM3,MCM6,TOP2,POL2,TOP1,DPB11
31	GO:0006400	1.68570809146396e-07	57	71	tRNA modification	YBL013W,YBL024W,YBR061C,YDL036C,YDL112W,YFL001W,YGL050W,YGR024C,YGR169C,YJL035C,YJL125C,YKR056W,YLR316C,YML005W,YML014W,YNL292W,YNR015W,YOL066C,YOL093W,YOL125W,YOL141W,YOR274W,YPL030W,YGL236C,YHR070W,YLR405W,YMR023C,YJL098W,YMR283C,YOR226C,YPL135W,YAL020C,YBL071W-A,YDL033C,YDL047W,YDL104C,YDL175C,YDR120C,YDR267C,YGL091C,YGL232W,YGR200C,YHR111W,YIL003W,YKL110C,YLR384C,YMR312W,YNL119W,YNR046W,YOL11…	FMT1,NCL1,TRM7,PUS9,TRM3,DEG1,TYW3,THG1,PUS6,TAD2,GCD14,TRM2,TAD3,TRM12,TRM9,PUS4,SMM1,RIB2,TRM10,TRM13,PPM2,MOD5,TRM44,MTO1,TRM5,DUS4,MSS1,SAP185,RIT1,ISU2,ISU1,ATS1,KTI11,SLM3,SIT4,QRI7,AIR2,TRM1,CIA1,NBP35,TAN1,ELP2,UBA4,CFD1,KTI12,IKI3,ELP6,NCS2,TRM112,PAP2,ABP140,PUS7,TUM1,ELP3,ELP4,HRR25,TYW1
32	GO:0006414	2.70631283554349e-07	46	55	translational elongation	YBL072C,YDR447C,YER102W,YIL069C,YJL136C,YKR057W,YML024W,YEL034W,YAL003W,YBL076C,YDL081C,YDL092W,YDL130W,YDR382W,YGR094W,YKL081W,YKL122C,YKR084C,YLR069C,YLR249W,YLR340W,YLR382C,YOL039W,YPL040C,YPL160W,YGR118W,YLR150W,YPR132W,YBR189W,YDL075W,YDL229W,YER025W,YFR009W,YGL123W,YGL195W,YGR285C,YHR064C,YHR077C,YKL139W,YMR080C,YNL209W,YPL052W,YJL006C,YML112W,YJR123W,YJL102W	RPS8A,RPS17B,RPS8B,RPS24B,RPS21B,RPS21A,RPS17A,HYP2,EFB1,ILS1,RPP1A,SRP14,RPP1B,RPP2B,VAS1,TEF4,SRP21,HBS1,MEF1,YEF3,RPP0,NAM2,RPP2A,ISM1,CDC60,RPS23A,STM1,RPS23B,RPS9B,RPL31A,SSB1,GCD11,GCN20,RPS2,GCN1,ZUO1,SSZ1,NMD2,CTK1,NAM7,SSB2,OAZ1,CTK2,CTK3,RPS5,MEF2
33	GO:0006271	4.62933622759342e-07	31	34	DNA strand elongation involved in DNA replication	YNL102W,YBL035C,YDR279W,YIR008C,YKL045W,YLR154C,YBR087W,YBR088C,YDL102W,YDL164C,YJR006W,YJR043C,YJR068W,YKL113C,YNL072W,YNL218W,YNL290W,YOL094C,YOR217W,YHR164C,YBR202W,YBR278W,YDR121W,YIR002C,YBL023C,YEL032W,YGL201C,YNL088W,YNL262W,YOL006C,YJL090C	POL1,POL12,RNH202,PRI1,PRI2,RNH203,RFC5,POL30,POL3,CDC9,POL31,POL32,RFC2,RAD27,RNH201,MGS1,RFC3,RFC4,RFC1,DNA2,MCM7,DPB3,DPB4,MPH1,MCM2,MCM3,MCM6,TOP2,POL2,TOP1,DPB11
34	GO:0006261	5.94335777098937e-07	82	112	DNA-dependent DNA replication	YDL102W,YNL102W,YBL035C,YDR279W,YIR008C,YKL045W,YLR154C,YAR007C,YBL023C,YBR060C,YBR087W,YBR088C,YBR160W,YBR202W,YBR278W,YDL164C,YDR121W,YEL032W,YGL201C,YHR118C,YHR164C,YJL173C,YJL194W,YJR006W,YJR043C,YJR046W,YJR068W,YKL112W,YKL113C,YLL004W,YLR274W,YMR190C,YNL072W,YNL218W,YNL261W,YNL262W,YNL290W,YNL312W,YOL094C,YOR217W,YOR330C,YPR162C,YPR175W,YLR103C,YMR048W,YPL153C,YAL021C,YBR228W,YBR274W,YCL061C…	POL3,POL1,POL12,RNH202,PRI1,PRI2,RNH203,RFA1,MCM2,ORC2,RFC5,POL30,CDC28,MCM7,DPB3,CDC9,DPB4,MCM3,MCM6,ORC6,DNA2,RFA3,CDC6,POL31,POL32,TAH11,RFC2,ABF1,RAD27,ORC3,MCM5,SGS1,RNH201,MGS1,ORC5,POL2,RFC3,RFA2,RFC4,RFC1,MIP1,ORC4,DPB2,CDC45,CSM3,RAD53,CCR4,SLX1,CHK1,MRC1,DUN1,SUM1,SAK1,MPH1,SLD2,SFH1,POB3,PSF3,NTG1,CDC7,PSF1,ADK1,RRM3,IPI1,MET30,RTT101,SET2,CLF1,SEN1,MCM1,CTF18,TOP2,TOF1,TOP1,ELG1,SNF2,…
35	GO:2000112	6.05054486679613e-07	474	812	regulation of cellular macromolecule biosynthetic process	YCR065W,YGR083C,YNL068C,YFL049W,YML069W,YPR175W,YAL021C,YAR014C,YBR060C,YBR160W,YBR202W,YBR240C,YBR253W,YBR279W,YCL055W,YCR052W,YDL005C,YDL020C,YDL108W,YDL116W,YDL165W,YDR005C,YDR034C,YDR110W,YDR140W,YDR174W,YDR181C,YDR211W,YDR283C,YDR310C,YDR397C,YDR432W,YDR439W,YDR460W,YDR463W,YEL034W,YER068W,YER139C,YER159C,YER165W,YER171W,YFL024C,YGL014W,YGL019W,YGL035C,YGL043W,YGL073W,YGL178W,YGL207W,YGL244W…	HCM1,GCD2,FKH2,SWP82,POB3,DPB2,CCR4,BUD14,ORC2,CDC28,MCM7,THI2,SRB6,PAF1,KAR4,RSC6,MED2,RPN4,KIN28,NUP84,CDC36,MAF1,LYS14,FOB1,MTQ2,HMO1,SAS4,GCD6,GCN2,SUM1,NCB2,NPL3,LRS4,TFB3,STP1,HYP2,MOT2,RTR1,BUR6,PAB1,RAD3,EPL1,PUF4,CKB1,MIG1,DST1,HSF1,MPT5,SPT16,RTF1,RTG2,HXK2,RME1,GTR2,TFG1,RIM101,SRB2,MED6,ORC6,CST6,NOT3,YAP5,CTK2,SET2,NUP85,TAH11,CTK1,ASH1,EAP1,GCN3,NUP133,BAS1,SIR1,ORC3,KNS1,SSL1,SPT8,…
36	GO:0010556	6.22688641312239e-07	475	814	regulation of macromolecule biosynthetic process	YCR065W,YGR083C,YNL068C,YFL049W,YML069W,YPR175W,YAL021C,YAR014C,YBR060C,YBR160W,YBR202W,YBR240C,YBR253W,YBR279W,YCL055W,YCR052W,YDL005C,YDL020C,YDL108W,YDL116W,YDL165W,YDR005C,YDR034C,YDR110W,YDR140W,YDR174W,YDR181C,YDR211W,YDR283C,YDR310C,YDR397C,YDR432W,YDR439W,YDR460W,YDR463W,YEL034W,YER068W,YER139C,YER159C,YER165W,YER171W,YFL024C,YGL014W,YGL019W,YGL035C,YGL043W,YGL073W,YGL178W,YGL207W,YGL244W…	HCM1,GCD2,FKH2,SWP82,POB3,DPB2,CCR4,BUD14,ORC2,CDC28,MCM7,THI2,SRB6,PAF1,KAR4,RSC6,MED2,RPN4,KIN28,NUP84,CDC36,MAF1,LYS14,FOB1,MTQ2,HMO1,SAS4,GCD6,GCN2,SUM1,NCB2,NPL3,LRS4,TFB3,STP1,HYP2,MOT2,RTR1,BUR6,PAB1,RAD3,EPL1,PUF4,CKB1,MIG1,DST1,HSF1,MPT5,SPT16,RTF1,RTG2,HXK2,RME1,GTR2,TFG1,RIM101,SRB2,MED6,ORC6,CST6,NOT3,YAP5,CTK2,SET2,NUP85,TAH11,CTK1,ASH1,EAP1,GCN3,NUP133,BAS1,SIR1,ORC3,KNS1,SSL1,SPT8,…
37	GO:0031326	8.69553963272968e-07	487	838	regulation of cellular biosynthetic process	YCR065W,YGR083C,YNL068C,YFL049W,YML069W,YPR175W,YAL021C,YAR014C,YBR060C,YBR160W,YBR202W,YBR240C,YBR253W,YBR279W,YCL055W,YCR052W,YDL005C,YDL020C,YDL108W,YDL116W,YDL165W,YDR005C,YDR034C,YDR110W,YDR140W,YDR174W,YDR181C,YDR211W,YDR283C,YDR310C,YDR397C,YDR432W,YDR439W,YDR460W,YDR463W,YEL034W,YER068W,YER139C,YER159C,YER165W,YER171W,YFL024C,YGL014W,YGL019W,YGL035C,YGL043W,YGL073W,YGL178W,YGL207W,YGL244W…	HCM1,GCD2,FKH2,SWP82,POB3,DPB2,CCR4,BUD14,ORC2,CDC28,MCM7,THI2,SRB6,PAF1,KAR4,RSC6,MED2,RPN4,KIN28,NUP84,CDC36,MAF1,LYS14,FOB1,MTQ2,HMO1,SAS4,GCD6,GCN2,SUM1,NCB2,NPL3,LRS4,TFB3,STP1,HYP2,MOT2,RTR1,BUR6,PAB1,RAD3,EPL1,PUF4,CKB1,MIG1,DST1,HSF1,MPT5,SPT16,RTF1,RTG2,HXK2,RME1,GTR2,TFG1,RIM101,SRB2,MED6,ORC6,CST6,NOT3,YAP5,CTK2,SET2,NUP85,TAH11,CTK1,ASH1,EAP1,GCN3,NUP133,BAS1,SIR1,ORC3,KNS1,SSL1,SPT8,…
38	GO:0009889	8.69553963272968e-07	487	838	regulation of biosynthetic process	YCR065W,YGR083C,YNL068C,YFL049W,YML069W,YPR175W,YAL021C,YAR014C,YBR060C,YBR160W,YBR202W,YBR240C,YBR253W,YBR279W,YCL055W,YCR052W,YDL005C,YDL020C,YDL108W,YDL116W,YDL165W,YDR005C,YDR034C,YDR110W,YDR140W,YDR174W,YDR181C,YDR211W,YDR283C,YDR310C,YDR397C,YDR432W,YDR439W,YDR460W,YDR463W,YEL034W,YER068W,YER139C,YER159C,YER165W,YER171W,YFL024C,YGL014W,YGL019W,YGL035C,YGL043W,YGL073W,YGL178W,YGL207W,YGL244W…	HCM1,GCD2,FKH2,SWP82,POB3,DPB2,CCR4,BUD14,ORC2,CDC28,MCM7,THI2,SRB6,PAF1,KAR4,RSC6,MED2,RPN4,KIN28,NUP84,CDC36,MAF1,LYS14,FOB1,MTQ2,HMO1,SAS4,GCD6,GCN2,SUM1,NCB2,NPL3,LRS4,TFB3,STP1,HYP2,MOT2,RTR1,BUR6,PAB1,RAD3,EPL1,PUF4,CKB1,MIG1,DST1,HSF1,MPT5,SPT16,RTF1,RTG2,HXK2,RME1,GTR2,TFG1,RIM101,SRB2,MED6,ORC6,CST6,NOT3,YAP5,CTK2,SET2,NUP85,TAH11,CTK1,ASH1,EAP1,GCN3,NUP133,BAS1,SIR1,ORC3,KNS1,SSL1,SPT8,…
39	GO:0010468	9.72446233263371e-07	469	805	regulation of gene expression	YCR065W,YGR083C,YNL068C,YFL049W,YML069W,YPR175W,YAL021C,YAR014C,YBR060C,YBR160W,YBR202W,YBR240C,YBR253W,YBR279W,YCL055W,YCR052W,YDL005C,YDL020C,YDL108W,YDL116W,YDL165W,YDR005C,YDR034C,YDR110W,YDR140W,YDR174W,YDR181C,YDR211W,YDR283C,YDR310C,YDR397C,YDR432W,YDR439W,YDR460W,YDR463W,YEL034W,YER068W,YER139C,YER159C,YER165W,YER171W,YFL024C,YGL014W,YGL019W,YGL035C,YGL043W,YGL073W,YGL178W,YGL207W,YGL244W…	HCM1,GCD2,FKH2,SWP82,POB3,DPB2,CCR4,BUD14,ORC2,CDC28,MCM7,THI2,SRB6,PAF1,KAR4,RSC6,MED2,RPN4,KIN28,NUP84,CDC36,MAF1,LYS14,FOB1,MTQ2,HMO1,SAS4,GCD6,GCN2,SUM1,NCB2,NPL3,LRS4,TFB3,STP1,HYP2,MOT2,RTR1,BUR6,PAB1,RAD3,EPL1,PUF4,CKB1,MIG1,DST1,HSF1,MPT5,SPT16,RTF1,RTG2,HXK2,RME1,GTR2,TFG1,RIM101,SRB2,MED6,ORC6,CST6,NOT3,YAP5,CTK2,SET2,NUP85,CTK1,ASH1,EAP1,GCN3,NUP133,BAS1,SIR1,ORC3,KNS1,SSL1,SPT8,GCD7,C…
40	GO:0010608	1.08358224895857e-06	93	131	posttranscriptional regulation of gene expression	YGR083C,YDR140W,YDR211W,YDR283C,YDR432W,YEL034W,YER165W,YGL014W,YGL178W,YKL204W,YKR026C,YLR291C,YNL255C,YOR260W,YPR041W,YBL076C,YBR101C,YDL069C,YDL092W,YDR194C,YDR350C,YER153C,YGL195W,YGR054W,YGR094W,YGR222W,YKL122C,YKR084C,YLR382C,YLR398C,YML068W,YMR064W,YMR098C,YMR257C,YMR282C,YNL001W,YNL244C,YNR045W,YOL045W,YOL139C,YOR051C,YOR276W,YPL040C,YPL160W,YBR185C,YDR258C,YDR515W,YGR118W,YHR132W-A,YLR21…	GCD2,MTQ2,GCD6,GCN2,NPL3,HYP2,PAB1,PUF4,MPT5,EAP1,GCN3,GCD7,GIS2,GCD1,TIF5,ILS1,FES1,CBS1,SRP14,MSS116,ATP22,PET122,GCN1,YGR054W,VAS1,PET54,SRP21,HBS1,NAM2,SKI2,ITT1,AEP1,ATP25,PET111,AEP2,DOM34,SUI1,PET494,PSK2,CDC33,ETT1,CAF20,ISM1,CDC60,MBA1,HSP78,SLF1,RPS23A,IGO2,CDC123,IGO1,MDM38,RPS23B,FUN12,CBP6,RPS9B,RPL31A,GLE1,SSB1,CDC37,RPB7,GCD11,EDC2,ICP55,ECM32,GCN20,RMD9,NAB2,RPS2,PBP1,ZUO1,SSZ1,MG…
41	GO:0043412	1.14368114177664e-06	446	763	macromolecule modification	YDR519W,YGL141W,YLR449W,YML074C,YAR003W,YBL013W,YBL024W,YBL052C,YBL056W,YBR002C,YBR061C,YBR082C,YBR097W,YBR103W,YBR125C,YBR160W,YBR175W,YBR217W,YBR258C,YBR261C,YBR274W,YBR276C,YBR279W,YCR008W,YCR033W,YCR073C,YDL006W,YDL014W,YDL028C,YDL036C,YDL040C,YDL090C,YDL095W,YDL101C,YDL108W,YDL112W,YDL122W,YDL127W,YDL132W,YDL139C,YDL159W,YDL190C,YDL208W,YDL214C,YDL236W,YDR054C,YDR075W,YDR092W,YDR139C,YDR140W…	FPR2,HUL5,FPR4,FPR3,SWD1,FMT1,NCL1,SAS3,PTC3,RER2,TRM7,UBC4,VPS15,SIF2,PTC4,CDC28,SWD3,ATG12,SHG1,TAE1,CHK1,PPS1,PAF1,SAT4,SNT1,SSK22,PTC1,NOP1,MPS1,PUS9,NAT1,RAM1,PMT1,DUN1,KIN28,TRM3,UBP1,PCL2,CDC53,SCM3,STE7,UFD2,NHP2,PRR2,PHO13,CDC34,PPH3,UBC13,RUB1,MTQ2,SAN1,TAF12,CPR1,NBP2,TAF10,AKR1,PEX10,YDR266C,GCN2,HDA2,SPT3,DOT1,TFB3,RMT2,SDC1,GIN4,ANP1,HAT2,MNN1,JHD1,MOT2,PTC2,SLX8,YCK3,RSP5,SAK1,RTR1…
42	GO:0060255	1.32666590242227e-06	535	930	regulation of macromolecule metabolic process	YCR065W,YDR097C,YGR083C,YNL068C,YOL090W,YFL049W,YML069W,YPR175W,YAL021C,YAR014C,YBL057C,YBR060C,YBR160W,YBR202W,YBR240C,YBR253W,YBR276C,YBR279W,YCL055W,YCR052W,YDL005C,YDL006W,YDL007W,YDL020C,YDL108W,YDL116W,YDL127W,YDL139C,YDL159W,YDL165W,YDR005C,YDR034C,YDR110W,YDR140W,YDR162C,YDR174W,YDR181C,YDR211W,YDR283C,YDR310C,YDR397C,YDR432W,YDR439W,YDR460W,YDR463W,YEL034W,YER068W,YER089C,YER139C,YER159C…	HCM1,MSH6,GCD2,FKH2,MSH2,SWP82,POB3,DPB2,CCR4,BUD14,PTH2,ORC2,CDC28,MCM7,THI2,SRB6,PPS1,PAF1,KAR4,RSC6,MED2,PTC1,RPT2,RPN4,KIN28,NUP84,PCL2,SCM3,STE7,CDC36,MAF1,LYS14,FOB1,MTQ2,NBP2,HMO1,SAS4,GCD6,GCN2,SUM1,NCB2,NPL3,LRS4,TFB3,STP1,HYP2,MOT2,PTC2,RTR1,BUR6,PAB1,RAD3,EPL1,YPI1,CDH1,PUF4,CKB1,MIG1,DST1,HSF1,PCL10,RAD54,MPT5,SPT16,RTF1,RTG2,HXK2,RME1,GTR2,TFG1,STE20,RIM101,SRB2,MED6,ORC6,CST6,NOT3,M…
43	GO:0006260	1.54707536766885e-06	107	155	DNA replication	YDL102W,YNL102W,YBL035C,YDR279W,YIR008C,YKL045W,YLR154C,YAR007C,YBL023C,YBR060C,YBR087W,YBR088C,YBR160W,YBR202W,YBR278W,YDL164C,YDR110W,YDR121W,YEL032W,YGL201C,YHR118C,YHR164C,YJL173C,YJL194W,YJR006W,YJR043C,YJR046W,YJR068W,YKL112W,YKL113C,YLL004W,YLR233C,YLR274W,YLR318W,YMR190C,YNL072W,YNL218W,YNL261W,YNL262W,YNL290W,YNL312W,YOL094C,YOR217W,YOR330C,YPL240C,YPR162C,YPR175W,YCL016C,YCL061C,YDR013W…	POL3,POL1,POL12,RNH202,PRI1,PRI2,RNH203,RFA1,MCM2,ORC2,RFC5,POL30,CDC28,MCM7,DPB3,CDC9,FOB1,DPB4,MCM3,MCM6,ORC6,DNA2,RFA3,CDC6,POL31,POL32,TAH11,RFC2,ABF1,RAD27,ORC3,EST1,MCM5,EST2,SGS1,RNH201,MGS1,ORC5,POL2,RFC3,RFA2,RFC4,RFC1,MIP1,HSP82,ORC4,DPB2,DCC1,MRC1,PSF1,CDC34,RAD9,RNR1,ECO1,SPT16,CTF8,EST3,DPB11,SLD2,CDC45,SML1,POB3,CSM3,CTF18,TOF1,PSF3,DNL4,REV1,RAD53,CTF4,CCR4,MUM2,SLX1,CHK1,DUN1,STN1…
44	GO:0006259	2.06038915209428e-06	288	475	DNA metabolic process	YCR092C,YDL102W,YDR097C,YNL082W,YNL088W,YNL102W,YOL090W,YOR005C,YBL035C,YDR279W,YIR008C,YKL045W,YLR154C,YPR052C,YAL015C,YAR007C,YBL023C,YBR060C,YBR073W,YBR087W,YBR088C,YBR114W,YBR160W,YBR195C,YBR202W,YBR215W,YBR278W,YCL011C,YCR014C,YCR052W,YCR084C,YDL042C,YDL164C,YDR004W,YDR076W,YDR110W,YDR121W,YDR359C,YEL018W,YEL032W,YER095W,YER148W,YER171W,YFL024C,YFR027W,YGL090W,YGL150C,YGL163C,YGL201C,YGL207W…	MSH3,POL3,MSH6,PMS1,TOP2,POL1,MSH2,DNL4,POL12,RNH202,PRI1,PRI2,RNH203,NHP6A,NTG1,RFA1,MCM2,ORC2,RDH54,RFC5,POL30,RAD16,CDC28,MSI1,MCM7,HPC2,DPB3,GBP2,POL4,RSC6,TUP1,SIR2,CDC9,RAD57,RAD55,FOB1,DPB4,EAF1,EAF5,MCM3,RAD51,SPT15,RAD3,EPL1,ECO1,LIF1,INO80,RAD54,MCM6,SPT16,SWC4,BRF1,YNG2,ORC6,DNA2,REV7,MPH1,DPB11,ASF1,RFA3,CDC6,NUC1,POL31,POL32,TAH11,RAD7,RFC2,HIR3,SLD2,ABF1,RAD27,APN1,ORC3,HIF1,NSE1,RA…
45	GO:0034660	2.12827677622935e-06	247	401	ncRNA metabolic process	YNL096C,YOR096W,YCR035C,YDL111C,YDR280W,YGR095C,YGR158C,YGR195W,YHR069C,YHR091C,YNL232W,YOL021C,YOL033W,YOL142W,YOR335C,YPL040C,YAR008W,YBL013W,YBL018C,YBL024W,YBL076C,YBR061C,YBR167C,YBR257W,YBR279W,YCR024C,YDL014W,YDL036C,YDL112W,YDL175C,YDL208W,YDR023W,YDR341C,YER168C,YFL001W,YGL050W,YGL245W,YGR024C,YGR030C,YGR094W,YGR169C,YGR185C,YGR264C,YHR019C,YHR020W,YHR062C,YHR072W-A,YHR089C,YIL078W,YJL03…	RPS7B,RPS7A,RRP43,RRP42,RRP45,RRP46,MTR3,SKI6,RRP4,MSR1,CSL4,DIS3,MSE1,RRP40,ALA1,ISM1,SEN34,FMT1,POP8,NCL1,ILS1,TRM7,POP7,POP4,PAF1,SLM5,NOP1,PUS9,TRM3,AIR2,NHP2,SES1,YDR341C,CCA1,DEG1,TYW3,GUS1,THG1,POP6,VAS1,PUS6,TYS1,MES1,DED81,YHR020W,RPP1,NOP10,GAR1,THS1,TAD2,GCD14,TRM2,SEN2,CBF5,TAD3,NAM2,TRM12,TRM9,SEN15,HER2,YNL247W,POP3,PUS4,SMM1,RIB2,TRM10,TPT1,PAP2,TRM13,PPM2,RRP6,NOB1,MRM1,PUS7,MOD5,…
46	GO:0006284	2.20047406952063e-06	19	19	base-excision repair	YDL102W,YAL015C,YKL114C,YML060W,YOL043C,YER142C,YML021C,YBL019W,YDR369C,YKL113C,YOL115W,YDL164C,YMR224C,YNL250W,YNL262W,YBR088C,YCR014C,YJR006W,YJR043C	POL3,NTG1,APN1,OGG1,NTG2,MAG1,UNG1,APN2,XRS2,RAD27,PAP2,CDC9,MRE11,RAD50,POL2,POL30,POL4,POL31,POL32
47	GO:0006807	3.0697105649101e-06	1170	2155	nitrogen compound metabolic process	YCR065W,YCR092C,YDL102W,YDR097C,YEL058W,YKL092C,YNL068C,YNL082W,YNL088W,YNL096C,YNL102W,YOL090W,YOR005C,YOR096W,YBL035C,YCR035C,YDL111C,YDR019C,YDR279W,YDR280W,YFL049W,YGR005C,YGR012W,YGR095C,YGR158C,YGR186W,YGR195W,YHR069C,YHR091C,YIR008C,YJL006C,YKL045W,YKL106W,YLR154C,YML069W,YML112W,YML114C,YNL113W,YNL232W,YOL021C,YOL033W,YOL142W,YOR210W,YOR335C,YPL040C,YPR052C,YAL001C,YAL015C,YAL021C,YAR007C…	HCM1,MSH3,POL3,MSH6,PCM1,BUD2,FKH2,PMS1,TOP2,RPS7B,POL1,MSH2,DNL4,RPS7A,POL12,RRP43,RRP42,GCV1,RNH202,RRP45,SWP82,TFG2,YGR012W,RRP46,MTR3,TFG1,SKI6,RRP4,MSR1,PRI1,CTK2,PRI2,AAT1,RNH203,POB3,CTK3,TAF8,RPC19,CSL4,DIS3,MSE1,RRP40,RPB10,ALA1,ISM1,NHP6A,TFC3,NTG1,CCR4,RFA1,SEN34,BUD14,ADE1,LDB7,FMT1,POP8,MCM2,NCL1,RRN10,ILS1,ORC2,TRM7,RDH54,MIS1,RFC5,POL30,PHO3,RAD16,CDC28,POP7,MSI1,MCM7,HPC2,ABD1,THI…
48	GO:0006417	4.18635108837111e-06	80	112	regulation of translation	YGR083C,YDR140W,YDR211W,YDR283C,YDR432W,YEL034W,YER165W,YGL014W,YGL178W,YKL204W,YKR026C,YLR291C,YNL255C,YOR260W,YPR041W,YBL076C,YBR101C,YDL069C,YDL092W,YDR194C,YDR350C,YER153C,YGL195W,YGR054W,YGR094W,YGR222W,YKL122C,YKR084C,YLR382C,YLR398C,YML068W,YMR064W,YMR257C,YMR282C,YNL001W,YNL244C,YNR045W,YOL045W,YOL139C,YOR051C,YOR276W,YPL040C,YPL160W,YBR185C,YDR515W,YGR118W,YLR215C,YOL027C,YPR132W,YAL035W…	GCD2,MTQ2,GCD6,GCN2,NPL3,HYP2,PAB1,PUF4,MPT5,EAP1,GCN3,GCD7,GIS2,GCD1,TIF5,ILS1,FES1,CBS1,SRP14,MSS116,ATP22,PET122,GCN1,YGR054W,VAS1,PET54,SRP21,HBS1,NAM2,SKI2,ITT1,AEP1,PET111,AEP2,DOM34,SUI1,PET494,PSK2,CDC33,ETT1,CAF20,ISM1,CDC60,MBA1,SLF1,RPS23A,CDC123,MDM38,RPS23B,FUN12,CBP6,RPS9B,RPL31A,GLE1,SSB1,HSP78,RPB7,GCD11,EDC2,ECM32,GCN20,RPS2,PBP1,ZUO1,SSZ1,RPB4,CTK1,STM1,GUF1,ASC1,SSB2,OAZ1,PPQ1,…
49	GO:0019222	7.66779444026866e-06	587	1038	regulation of metabolic process	YCR065W,YDR097C,YGR083C,YKL092C,YNL068C,YOL090W,YFL049W,YML069W,YPR175W,YAL021C,YAR014C,YBL057C,YBR060C,YBR160W,YBR202W,YBR240C,YBR253W,YBR276C,YBR279W,YCL055W,YCR052W,YCR067C,YDL005C,YDL006W,YDL007W,YDL020C,YDL108W,YDL116W,YDL127W,YDL139C,YDL159W,YDL165W,YDR005C,YDR034C,YDR110W,YDR140W,YDR162C,YDR174W,YDR181C,YDR211W,YDR283C,YDR310C,YDR397C,YDR432W,YDR439W,YDR460W,YDR463W,YEL034W,YER068W,YER089C…	HCM1,MSH6,GCD2,BUD2,FKH2,MSH2,SWP82,POB3,DPB2,CCR4,BUD14,PTH2,ORC2,CDC28,MCM7,THI2,SRB6,PPS1,PAF1,KAR4,RSC6,SED4,MED2,PTC1,RPT2,RPN4,KIN28,NUP84,PCL2,SCM3,STE7,CDC36,MAF1,LYS14,FOB1,MTQ2,NBP2,HMO1,SAS4,GCD6,GCN2,SUM1,NCB2,NPL3,LRS4,TFB3,STP1,HYP2,MOT2,PTC2,RTR1,BUR6,PAB1,RAD3,EPL1,YPI1,CDH1,PUF4,CKB1,MIG1,DST1,HSF1,ARC1,PCL10,RAD54,MPT5,SPT16,RTF1,RTG2,HXK2,RME1,GTR2,TFG1,STE20,RIM101,SRB2,MED6,O…
50	GO:0006413	8.10710145303437e-06	45	57	translational initiation	YGR083C,YOL023W,YBR079C,YDR211W,YDR283C,YDR429C,YEL034W,YER165W,YGR054W,YKR026C,YLR291C,YMR146C,YMR309C,YOR260W,YOR361C,YPR041W,YPR163C,YAL035W,YBL013W,YDR091C,YER025W,YER153C,YJR007W,YJR014W,YLR192C,YMR260C,YNL244C,YOL139C,YOR276W,YPL237W,YPR016C,YBL090W,YDR494W,YFL023W,YGL107C,YJR067C,YMR282C,YPL005W,YDL207W,YDR404C,YJL140W,YLR150W,YNL007C,YGL178W,YJL131C	GCD2,IFM1,RPG1,GCD6,GCN2,TIF35,HYP2,PAB1,YGR054W,GCN3,GCD7,TIF34,NIP1,GCD1,PRT1,TIF5,TIF3,FUN12,FMT1,RLI1,GCD11,PET122,SUI2,TMA22,HCR1,TIF11,SUI1,CDC33,CAF20,SUI3,TIF6,MRP21,RSM28,BUD27,RMD9,YAE1,AEP2,AEP3,GLE1,RPB7,RPB4,STM1,SIS1,MPT5,AIM23
51	GO:0007064	8.61588181807177e-06	33	39	mitotic sister chromatid cohesion	YEL019C,YBR088C,YBR107C,YCL016C,YCL061C,YDR363W,YER016W,YFL008W,YHR191C,YJL074C,YMR048W,YMR078C,YNL273W,YOR144C,YPL008W,YPL024W,YPL253C,YPR135W,YDL003W,YDR180W,YDR254W,YFR027W,YGR002C,YIL026C,YJL019W,YJR072C,YJR135C,YLR234W,YMR076C,YNL262W,YOR262W,YPL018W,YPR046W	MMS21,POL30,IML3,DCC1,MRC1,ESC2,BIM1,SMC1,CTF8,SMC3,CSM3,CTF18,TOF1,ELG1,CHL1,RMI1,VIK1,CTF4,MCD1,SCC2,CHL4,ECO1,SWC4,IRR1,MPS3,NPA3,MCM22,TOP3,PDS5,POL2,YOR262W,CTF19,MCM16
52	GO:0080090	1.14686219533871e-05	563	995	regulation of primary metabolic process	YCR065W,YDR097C,YGR083C,YKL092C,YNL068C,YOL090W,YFL049W,YML069W,YPR175W,YAL021C,YAR014C,YBL057C,YBR060C,YBR160W,YBR202W,YBR240C,YBR253W,YBR276C,YBR279W,YCL055W,YCR052W,YCR067C,YDL005C,YDL006W,YDL007W,YDL020C,YDL108W,YDL116W,YDL127W,YDL139C,YDL159W,YDL165W,YDR005C,YDR034C,YDR110W,YDR140W,YDR162C,YDR174W,YDR181C,YDR211W,YDR283C,YDR310C,YDR397C,YDR432W,YDR439W,YDR460W,YDR463W,YEL034W,YER068W,YER089C…	HCM1,MSH6,GCD2,BUD2,FKH2,MSH2,SWP82,POB3,DPB2,CCR4,BUD14,PTH2,ORC2,CDC28,MCM7,THI2,SRB6,PPS1,PAF1,KAR4,RSC6,SED4,MED2,PTC1,RPT2,RPN4,KIN28,NUP84,PCL2,SCM3,STE7,CDC36,MAF1,LYS14,FOB1,MTQ2,NBP2,HMO1,SAS4,GCD6,GCN2,SUM1,NCB2,NPL3,LRS4,TFB3,STP1,HYP2,MOT2,PTC2,RTR1,BUR6,PAB1,RAD3,EPL1,YPI1,CDH1,PUF4,CKB1,MIG1,DST1,HSF1,PCL10,RAD54,MPT5,SPT16,RTF1,RTG2,HXK2,RME1,GTR2,TFG1,STE20,RIM101,SRB2,MED6,ORC6,C…
53	GO:0031323	1.39963631330907e-05	565	1000	regulation of cellular metabolic process	YCR065W,YDR097C,YGR083C,YKL092C,YNL068C,YOL090W,YFL049W,YML069W,YPR175W,YAL021C,YAR014C,YBL057C,YBR060C,YBR160W,YBR202W,YBR240C,YBR253W,YBR276C,YBR279W,YCL055W,YCR052W,YCR067C,YDL005C,YDL006W,YDL020C,YDL108W,YDL116W,YDL127W,YDL139C,YDL159W,YDL165W,YDR005C,YDR034C,YDR110W,YDR140W,YDR162C,YDR174W,YDR181C,YDR211W,YDR283C,YDR310C,YDR397C,YDR432W,YDR439W,YDR460W,YDR463W,YEL034W,YER068W,YER089C,YER139C…	HCM1,MSH6,GCD2,BUD2,FKH2,MSH2,SWP82,POB3,DPB2,CCR4,BUD14,PTH2,ORC2,CDC28,MCM7,THI2,SRB6,PPS1,PAF1,KAR4,RSC6,SED4,MED2,PTC1,RPN4,KIN28,NUP84,PCL2,SCM3,STE7,CDC36,MAF1,LYS14,FOB1,MTQ2,NBP2,HMO1,SAS4,GCD6,GCN2,SUM1,NCB2,NPL3,LRS4,TFB3,STP1,HYP2,MOT2,PTC2,RTR1,BUR6,PAB1,RAD3,EPL1,YPI1,CDH1,PUF4,CKB1,MIG1,DST1,HSF1,PCL10,RAD54,MPT5,SPT16,RTF1,RTG2,HXK2,RME1,GTR2,TFG1,STE20,RIM101,SRB2,MED6,OSH3,ORC6,C…
54	GO:0043414	1.40370578185044e-05	56	75	macromolecule methylation	YAR003W,YBL024W,YBR061C,YBR175W,YBR258C,YBR261C,YDL014W,YDL112W,YDR140W,YDR440W,YDR465C,YDR469W,YGL050W,YHR207C,YJL125C,YJL168C,YKL018W,YLR015W,YML005W,YML014W,YNR046W,YOL093W,YOL125W,YOL141W,YPL030W,YPL138C,YPL208W,YBR133C,YBR236C,YDR410C,YHR070W,YKR056W,YMR228W,YOR201C,YPL157W,YBR030W,YDR257C,YBR060C,YBR111W-A,YBR271W,YBR279W,YCR047C,YDR120C,YGL192W,YGL244W,YHL039W,YIL064W,YIL110W,YLR186W,YLR44…	SWD1,NCL1,TRM7,SWD3,SHG1,TAE1,NOP1,TRM3,MTQ2,DOT1,RMT2,SDC1,TYW3,SET5,GCD14,SET2,SWD2,BRE2,TRM12,TRM9,TRM112,TRM10,TRM13,PPM2,TRM44,SPP1,RKM1,HSL7,ABD1,STE14,TRM5,TRM2,MTF1,MRM1,TGS1,RKM3,RKM4,ORC2,SUS1,YBR271W,PAF1,BUD23,TRM1,IME4,RTF1,EFM1,SEE1,HPM1,EMG1,FPR4,UBP8,CTR9,YOR021C,LEO1,ABP140,LGE1
55	GO:0006418	1.46032255521821e-05	32	38	tRNA aminoacylation for protein translation	YHR091C,YOL033W,YOR335C,YPL040C,YBL076C,YCR024C,YDR023W,YDR341C,YGL245W,YGR094W,YGR185C,YGR264C,YHR019C,YHR020W,YIL078W,YLR382C,YNL247W,YPL160W,YPR033C,YPR047W,YBR121C,YDR268W,YFL022C,YGR171C,YHR011W,YLR060W,YNL040W,YOL097C,YOR168W,YPL097W,YPR081C,YGL105W	MSR1,MSE1,ALA1,ISM1,ILS1,SLM5,SES1,YDR341C,GUS1,VAS1,TYS1,MES1,DED81,YHR020W,THS1,NAM2,YNL247W,CDC60,HTS1,MSF1,GRS1,MSW1,FRS2,MSM1,DIA4,FRS1,YNL040W,WRS1,GLN4,MSY1,GRS2,ARC1
56	GO:0006448	1.61222798688651e-05	25	28	regulation of translational elongation	YEL034W,YBL076C,YDL092W,YGR094W,YKL122C,YLR382C,YPL040C,YPL160W,YGR118W,YPR132W,YBR189W,YDL075W,YDL229W,YER025W,YFR009W,YGL123W,YGL195W,YGR285C,YHR064C,YKL139W,YNL209W,YPL052W,YJL006C,YML112W,YJR123W	HYP2,ILS1,SRP14,VAS1,SRP21,NAM2,ISM1,CDC60,RPS23A,RPS23B,RPS9B,RPL31A,SSB1,GCD11,GCN20,RPS2,GCN1,ZUO1,SSZ1,CTK1,SSB2,OAZ1,CTK2,CTK3,RPS5
57	GO:0007062	2.19278305179025e-05	41	52	sister chromatid cohesion	YEL019C,YFL008W,YFR031C,YBR088C,YBR107C,YCL016C,YCL061C,YDR363W,YER016W,YHR191C,YJL074C,YMR048W,YMR078C,YNL273W,YOR073W,YOR144C,YPL008W,YPL024W,YPL253C,YPR135W,YBR087W,YBR160W,YDL003W,YDR180W,YDR254W,YFR027W,YGR002C,YIL026C,YJL019W,YJR072C,YJR135C,YLR234W,YMR076C,YNL262W,YOR014W,YOR262W,YPL018W,YPR046W,YJR068W,YNL290W,YOL094C	MMS21,SMC1,SMC2,POL30,IML3,DCC1,MRC1,ESC2,BIM1,CTF8,SMC3,CSM3,CTF18,TOF1,SGO1,ELG1,CHL1,RMI1,VIK1,CTF4,RFC5,CDC28,MCD1,SCC2,CHL4,ECO1,SWC4,IRR1,MPS3,NPA3,MCM22,TOP3,PDS5,POL2,RTS1,YOR262W,CTF19,MCM16,RFC2,RFC3,RFC4
58	GO:0006396	2.38813978500964e-05	308	522	RNA processing	YNL096C,YOR096W,YCR035C,YDL111C,YDR280W,YGR095C,YJL006C,YML112W,YNL232W,YOL021C,YOL142W,YAL021C,YAR008W,YBL013W,YBL018C,YBL024W,YBR061C,YBR167C,YBR236C,YBR257W,YDL014W,YDL036C,YDL112W,YDL165W,YDL175C,YDL209C,YDR088C,YDR194C,YDR228C,YDR416W,YER165W,YER168C,YFL001W,YFR005C,YGL043W,YGL044C,YGL050W,YGL122C,YGL174W,YGR024C,YGR030C,YGR169C,YGR222W,YGR278W,YHL038C,YHR062C,YIL038C,YIR021W,YJL035C,YJL125C…	RPS7B,RPS7A,RRP43,RRP42,RRP45,RRP46,CTK2,CTK3,CSL4,DIS3,RRP40,CCR4,SEN34,FMT1,POP8,NCL1,TRM7,POP7,ABD1,POP4,NOP1,PUS9,TRM3,CDC36,AIR2,CWC2,SLU7,MSS116,PCF11,SYF1,PAB1,CCA1,DEG1,SAD1,DST1,RNA15,TYW3,NAB2,BUD13,THG1,POP6,PUS6,PET54,CWC22,CBP2,RPP1,NOT3,MRS1,TAD2,GCD14,PRP21,FIP1,PRP40,MPE1,CBT1,PAP1,NTR2,TRM2,SEN2,TAD3,TRM12,TRM9,SEN15,RNA14,CUS1,PRP24,CWC25,POP3,PUS4,PRP2,SMM1,POP2,RIB2,TRM10,TPT1…
59	GO:0051276	3.43230398286059e-05	257	430	chromosome organization	YCR092C,YDL154W,YDR097C,YML074C,YNL088W,YOL090W,YGR275W,YKL052C,YML069W,YMR091C,YPR175W,YAL011W,YAR003W,YBL006C,YBL052C,YBR103W,YBR114W,YBR175W,YBR195C,YBR215W,YBR231C,YBR258C,YBR279W,YCL011C,YCR033W,YCR052W,YCR084C,YDL002C,YDL042C,YDR121W,YDR145W,YDR155C,YDR167W,YDR174W,YDR266C,YDR295C,YDR392W,YDR440W,YDR469W,YEL056W,YER051W,YFL013C,YFL024C,YGL112C,YGL131C,YGL150C,YGL163C,YGL207W,YGL244W,YGR002C…	MSH3,MSH5,MSH6,FPR3,TOP2,MSH2,RTT102,ASK1,POB3,NPL6,DPB2,SWC3,SWD1,LDB7,SAS3,SIF2,RAD16,SWD3,MSI1,HPC2,SWC5,SHG1,PAF1,GBP2,SNT1,RSC6,TUP1,NHP10,SIR2,DPB4,TAF12,CPR1,TAF10,HMO1,YDR266C,HDA2,SPT3,DOT1,SDC1,HAT2,JHD1,IES1,EPL1,TAF6,SNT2,INO80,RAD54,SPT16,RTF1,SWC4,GCN5,YNG2,SET5,STH1,ASF1,SET2,SWI3,RAD7,CBF1,JHD2,HIR3,SWD2,ABF1,YKR017C,SET3,RTT109,HIF1,BRE2,SPT8,ARP6,EST1,EST2,SFH1,FPR4,VPS71,CAC2,C…
60	GO:0051172	3.99404400129017e-05	171	275	negative regulation of nitrogen compound metabolic process	YDR097C,YOL090W,YPR175W,YBR060C,YBR160W,YDL116W,YDR005C,YDR110W,YDR181C,YDR310C,YDR432W,YDR439W,YGL035C,YGR044C,YHL027W,YHR118C,YIR002C,YJL130C,YKL185W,YKR082W,YKR101W,YLL004W,YLL019C,YLR055C,YLR451W,YMR043W,YMR079W,YMR106C,YNL216W,YNL261W,YOR213C,YPR162C,YDL042C,YDR217C,YGL153W,YML058W,YMR048W,YNL273W,YPL001W,YCL055W,YAL019W,YAL021C,YBR050C,YBR066C,YBR245C,YBR274W,YBR278W,YCL061C,YDL101C,YDL197C…	MSH6,MSH2,DPB2,ORC2,CDC28,NUP84,MAF1,FOB1,SAS4,SUM1,NPL3,LRS4,MIG1,RME1,RIM101,ORC6,MPH1,URA2,ASH1,NUP133,SIR1,ORC3,KNS1,SPT8,LEU3,MCM1,SEC14,YKU80,RAP1,ORC5,SAS5,ORC4,SIR2,RAD9,PEX14,SML1,CSM3,TOF1,HAT1,KAR4,FUN30,CCR4,REG2,NRG2,ISW1,CHK1,DPB3,MRC1,DUN1,ASF2,PRR2,NRG1,STN1,DPB4,NCB2,HAT2,BUR6,PUF4,SPT4,PXR1,MGA2,SCP160,GZF3,ASF1,ESS1,BYE1,PRR1,HIF1,ORM2,SPT5,YOX1,NAM7,SPT21,HDA1,FKH2,RTT106,POL2…
61	GO:0065007	4.27811222612228e-05	886	1623	biological regulation	YBR276C,YCR065W,YDL102W,YDR097C,YGR083C,YKL092C,YNL053W,YNL068C,YNL102W,YOL090W,YDL240W,YER093C,YFL047W,YFL049W,YHR186C,YJR066W,YKL052C,YML069W,YMR068W,YNL006W,YPR175W,YAL021C,YAR014C,YBL057C,YBR060C,YBR160W,YBR202W,YBR211C,YBR240C,YBR253W,YBR279W,YCL011C,YCL029C,YCL055W,YCR052W,YCR067C,YDL005C,YDL006W,YDL007W,YDL020C,YDL106C,YDL108W,YDL116W,YDL127W,YDL135C,YDL139C,YDL159W,YDL165W,YDL235C,YDR005C…	PPS1,HCM1,POL3,MSH6,GCD2,BUD2,MSG5,FKH2,POL1,MSH2,LRG1,TSC11,RGD2,SWP82,KOG1,TOR1,ASK1,POB3,AVO2,LST8,DPB2,CCR4,BUD14,PTH2,ORC2,CDC28,MCM7,AME1,THI2,SRB6,PAF1,GBP2,BIK1,KAR4,RSC6,SED4,MED2,PTC1,RPT2,RPN4,PHO2,KIN28,NUP84,PCL2,RDI1,SCM3,STE7,CDC36,YPD1,MAF1,DAD1,LYS14,VPS41,UBC13,FOB1,MTQ2,NBP2,HMO1,SAS4,SPC19,GCD6,GCN2,SUM1,DAD4,NCB2,NPL3,LRS4,TFB3,STP1,FIT1,HYP2,BIM1,MOT2,PTC2,RTR1,BUR6,PAB1,RAD…
62	GO:0034654	4.65751542588025e-05	495	875	nucleobase-containing compound biosynthetic process	YCR065W,YEL058W,YNL068C,YNL102W,YFL049W,YGR005C,YGR186W,YML069W,YML114C,YNL113W,YOR210W,YAL001C,YAL021C,YAR014C,YAR015W,YBL006C,YBL025W,YBR060C,YBR160W,YBR202W,YBR240C,YBR245C,YBR253W,YBR278W,YBR279W,YCL050C,YCL055W,YCR052W,YDL005C,YDL020C,YDL103C,YDL108W,YDL116W,YDL150W,YDL165W,YDR005C,YDR034C,YDR110W,YDR121W,YDR145W,YDR167W,YDR174W,YDR181C,YDR226W,YDR228C,YDR310C,YDR397C,YDR399W,YDR404C,YDR432W…	HCM1,PCM1,FKH2,POL1,SWP82,TFG2,TFG1,POB3,TAF8,RPC19,RPB10,TFC3,CCR4,BUD14,ADE1,LDB7,RRN10,ORC2,CDC28,MCM7,THI2,ISW1,SRB6,DPB3,PAF1,APA1,KAR4,RSC6,MED2,RPN4,QRI1,KIN28,NUP84,RPC53,CDC36,MAF1,LYS14,FOB1,DPB4,TAF12,TAF10,HMO1,SAS4,ADK1,PCF11,SUM1,NCB2,HPT1,RPB7,NPL3,LRS4,TFB3,STP1,URA3,MOT2,RNR1,RTR1,SPT15,BUR6,RAD3,EPL1,CKB1,MIG1,DST1,HSF1,TAF6,SOH1,INO80,SPT16,RTF1,RTG2,HXK2,NMA2,RME1,GTR2,BRF1,RT…
63	GO:0051649	5.15325961571482e-05	415	725	establishment of localization in cell	YBR102C,YDL092W,YDR166C,YDR292C,YGL233W,YIL068C,YJL039C,YKL122C,YML031W,YNL253W,YOL062C,YPL243W,YBL050W,YBR017C,YBR080C,YBR091C,YBR171W,YCL001W,YCR067C,YDL058W,YDL100C,YDL192W,YDL195W,YDL226C,YDR027C,YDR086C,YDR484W,YER072W,YER083C,YFL004W,YGL016W,YGR058W,YGR198W,YJL012C,YJL029C,YJL034W,YJL133W,YJR072C,YKL176C,YKR020W,YLR011W,YLR043C,YLR292C,YLR378C,YMR079W,YMR235C,YMR241W,YNL049C,YNL329C,YNR026C…	EXO84,SRP14,SEC5,SRP101,SEC15,SEC6,NUP192,SRP21,NDC1,TEX1,APM4,SRP68,SEC17,KAP104,SEC18,TIM12,SEC66,RER1,SED4,USO1,GET3,ARF1,SEC31,GCS1,VPS54,SSS1,VPS52,VTC1,GET2,VTC2,KAP122,PEF1,YPP1,VTC4,VPS53,KAR2,MRS3,NPA3,LST4,VPS51,LOT6,TRX1,SEC72,SEC61,SEC14,RNA1,YHM2,SFB2,PEX6,SEC12,MDY2,GET4,SEC63,MRS2,VTC3,SEC62,SRO77,GLE1,TGL2,VPS41,PEX7,SLY1,TRS23,PEX10,SXM1,TLG1,KAP123,BST1,VPS45,PEX14,CHC1,YPT32,CS…
64	GO:0045934	5.93492708520131e-05	168	271	negative regulation of nucleobase-containing compound metabolic process	YDR097C,YOL090W,YPR175W,YBR060C,YBR160W,YDL116W,YDR005C,YDR110W,YDR181C,YDR310C,YDR432W,YDR439W,YGL035C,YGR044C,YHL027W,YHR118C,YIR002C,YJL130C,YKL185W,YKR082W,YKR101W,YLL004W,YLL019C,YLR055C,YLR451W,YMR043W,YMR106C,YNL216W,YNL261W,YOR213C,YPR162C,YDL042C,YDR217C,YGL153W,YML058W,YMR048W,YNL273W,YPL001W,YCL055W,YAL019W,YAL021C,YBR050C,YBR066C,YBR245C,YBR274W,YBR278W,YCL061C,YDL101C,YDL197C,YDL214C…	MSH6,MSH2,DPB2,ORC2,CDC28,NUP84,MAF1,FOB1,SAS4,SUM1,NPL3,LRS4,MIG1,RME1,RIM101,ORC6,MPH1,URA2,ASH1,NUP133,SIR1,ORC3,KNS1,SPT8,LEU3,MCM1,YKU80,RAP1,ORC5,SAS5,ORC4,SIR2,RAD9,PEX14,SML1,CSM3,TOF1,HAT1,KAR4,FUN30,CCR4,REG2,NRG2,ISW1,CHK1,DPB3,MRC1,DUN1,ASF2,PRR2,NRG1,STN1,DPB4,NCB2,HAT2,BUR6,PUF4,SPT4,PXR1,MGA2,SCP160,GZF3,ASF1,ESS1,BYE1,PRR1,HIF1,SPT5,YOX1,NAM7,SPT21,HDA1,FKH2,RTT106,POL2,PHO80,WTM2…
65	GO:0043628	6.36999034187534e-05	35	44	ncRNA 3'-end processing	YCR035C,YDL111C,YDR280W,YGR095C,YNL232W,YOL021C,YOL142W,YDL175C,YER168C,YOL115W,YGR195W,YKR002W,YLR059C,YLR107W,YLR132C,YNL299W,YOR001W,YBR279W,YDL014W,YGL244W,YGR156W,YGR158C,YGR214W,YGR280C,YHR069C,YHR081W,YJL136C,YKL018W,YKR057W,YLR048W,YLR175W,YLR293C,YLR430W,YNL251C,YOL145C	RRP43,RRP42,RRP45,RRP46,CSL4,DIS3,RRP40,AIR2,CCA1,PAP2,SKI6,PAP1,REX2,REX3,YLR132C,TRF5,RRP6,PAF1,NOP1,RTF1,PTI1,MTR3,RPS0A,PXR1,RRP4,LRP1,RPS21B,SWD2,RPS21A,RPS0B,CBF5,GSP1,SEN1,NRD1,CTR9
66	GO:0051171	6.47123385563329e-05	451	794	regulation of nitrogen compound metabolic process	YCR065W,YDR097C,YKL092C,YNL068C,YOL090W,YFL049W,YML069W,YPR175W,YAL021C,YAR014C,YBR060C,YBR160W,YBR202W,YBR240C,YBR253W,YBR279W,YCL055W,YCR052W,YCR067C,YDL005C,YDL020C,YDL108W,YDL116W,YDL165W,YDR005C,YDR034C,YDR110W,YDR174W,YDR181C,YDR310C,YDR397C,YDR432W,YDR439W,YDR460W,YDR463W,YER068W,YER139C,YER159C,YER165W,YER171W,YFL024C,YGL019W,YGL035C,YGL043W,YGL073W,YGL163C,YGL178W,YGL207W,YGL244W,YGL252C…	HCM1,MSH6,BUD2,FKH2,MSH2,SWP82,POB3,DPB2,CCR4,BUD14,ORC2,CDC28,MCM7,THI2,SRB6,PAF1,KAR4,RSC6,SED4,MED2,RPN4,KIN28,NUP84,CDC36,MAF1,LYS14,FOB1,HMO1,SAS4,SUM1,NCB2,NPL3,LRS4,TFB3,STP1,MOT2,RTR1,BUR6,PAB1,RAD3,EPL1,CKB1,MIG1,DST1,HSF1,RAD54,MPT5,SPT16,RTF1,RTG2,HXK2,RME1,GTR2,TFG1,RIM101,SRB2,MED6,ORC6,CST6,NOT3,MPH1,YAP5,CTK2,URA2,SET2,NUP85,TAH11,CTK1,ASH1,NUP133,BAS1,SIR1,ORC3,KNS1,SSL1,SPT8,CHS5…
67	GO:0043038	6.70775215145596e-05	33	41	amino acid activation	YHR091C,YOL033W,YOR335C,YPL040C,YBL076C,YCR024C,YDR023W,YDR341C,YGL245W,YGR094W,YGR185C,YGR264C,YHR019C,YHR020W,YIL078W,YLR382C,YMR293C,YNL247W,YPL160W,YPR033C,YPR047W,YBR121C,YDR268W,YFL022C,YGR171C,YHR011W,YLR060W,YNL040W,YOL097C,YOR168W,YPL097W,YPR081C,YGL105W	MSR1,MSE1,ALA1,ISM1,ILS1,SLM5,SES1,YDR341C,GUS1,VAS1,TYS1,MES1,DED81,YHR020W,THS1,NAM2,HER2,YNL247W,CDC60,HTS1,MSF1,GRS1,MSW1,FRS2,MSM1,DIA4,FRS1,YNL040W,WRS1,GLN4,MSY1,GRS2,ARC1
68	GO:0043039	6.70775215145596e-05	33	41	tRNA aminoacylation	YHR091C,YOL033W,YOR335C,YPL040C,YBL076C,YCR024C,YDR023W,YDR341C,YGL245W,YGR094W,YGR185C,YGR264C,YHR019C,YHR020W,YIL078W,YLR382C,YMR293C,YNL247W,YPL160W,YPR033C,YPR047W,YBR121C,YDR268W,YFL022C,YGR171C,YHR011W,YLR060W,YNL040W,YOL097C,YOR168W,YPL097W,YPR081C,YGL105W	MSR1,MSE1,ALA1,ISM1,ILS1,SLM5,SES1,YDR341C,GUS1,VAS1,TYS1,MES1,DED81,YHR020W,THS1,NAM2,HER2,YNL247W,CDC60,HTS1,MSF1,GRS1,MSW1,FRS2,MSM1,DIA4,FRS1,YNL040W,WRS1,GLN4,MSY1,GRS2,ARC1
69	GO:0019219	6.80222241102882e-05	445	783	regulation of nucleobase-containing compound metabolic process	YCR065W,YDR097C,YKL092C,YNL068C,YOL090W,YFL049W,YML069W,YPR175W,YAL021C,YAR014C,YBR060C,YBR160W,YBR202W,YBR240C,YBR253W,YBR279W,YCL055W,YCR052W,YCR067C,YDL005C,YDL020C,YDL108W,YDL116W,YDL165W,YDR005C,YDR034C,YDR110W,YDR174W,YDR181C,YDR310C,YDR397C,YDR432W,YDR439W,YDR460W,YDR463W,YER068W,YER139C,YER159C,YER165W,YER171W,YFL024C,YGL019W,YGL035C,YGL043W,YGL073W,YGL163C,YGL178W,YGL207W,YGL244W,YGL252C…	HCM1,MSH6,BUD2,FKH2,MSH2,SWP82,POB3,DPB2,CCR4,BUD14,ORC2,CDC28,MCM7,THI2,SRB6,PAF1,KAR4,RSC6,SED4,MED2,RPN4,KIN28,NUP84,CDC36,MAF1,LYS14,FOB1,HMO1,SAS4,SUM1,NCB2,NPL3,LRS4,TFB3,STP1,MOT2,RTR1,BUR6,PAB1,RAD3,EPL1,CKB1,MIG1,DST1,HSF1,RAD54,MPT5,SPT16,RTF1,RTG2,HXK2,RME1,GTR2,TFG1,RIM101,SRB2,MED6,ORC6,CST6,NOT3,MPH1,YAP5,CTK2,URA2,SET2,NUP85,TAH11,CTK1,ASH1,NUP133,BAS1,SIR1,ORC3,KNS1,SSL1,SPT8,CHS5…
70	GO:0006273	8.21652203414581e-05	17	18	lagging strand elongation	YBL035C,YDR279W,YIR008C,YKL045W,YLR154C,YNL102W,YBR088C,YDL102W,YDL164C,YJR006W,YJR043C,YKL113C,YNL072W,YNL218W,YHR164C,YIR002C,YJL090C	POL12,RNH202,PRI1,PRI2,RNH203,POL1,POL30,POL3,CDC9,POL31,POL32,RAD27,RNH201,MGS1,DNA2,MPH1,DPB11
71	GO:0031327	8.40702746845398e-05	184	301	negative regulation of cellular biosynthetic process	YGR083C,YPR175W,YBR060C,YBR160W,YDL116W,YDR005C,YDR110W,YDR181C,YDR310C,YDR432W,YDR439W,YGL014W,YGL035C,YGL178W,YGR044C,YHL027W,YHR118C,YKL185W,YKL204W,YKR082W,YKR101W,YLL004W,YLL019C,YLR055C,YLR380W,YLR451W,YMR043W,YMR079W,YMR106C,YNL216W,YNL261W,YOR213C,YPR162C,YDL042C,YDL092W,YDR217C,YGL153W,YKL122C,YML058W,YMR048W,YNL273W,YOR276W,YPL001W,YCL055W,YAL009W,YAL019W,YAL021C,YBR050C,YBR066C,YBR245C…	GCD2,DPB2,ORC2,CDC28,NUP84,MAF1,FOB1,SAS4,SUM1,NPL3,LRS4,PUF4,MIG1,MPT5,RME1,RIM101,ORC6,ASH1,EAP1,NUP133,SIR1,ORC3,KNS1,SPT8,CSR1,LEU3,MCM1,SEC14,YKU80,RAP1,ORC5,SAS5,ORC4,SIR2,SRP14,RAD9,PEX14,SRP21,SML1,CSM3,TOF1,CAF20,HAT1,KAR4,SPO7,FUN30,CCR4,REG2,NRG2,ISW1,CHK1,DPB3,MRC1,DUN1,ASF2,PRR2,NRG1,STN1,DPB4,NCB2,HAT2,BUR6,PCL10,SPT4,PXR1,NEM1,MGA2,SCP160,GZF3,ASF1,ESS1,BYE1,PRR1,HIF1,ORM2,SPT5,YOX…
72	GO:0009890	8.40702746845398e-05	184	301	negative regulation of biosynthetic process	YGR083C,YPR175W,YBR060C,YBR160W,YDL116W,YDR005C,YDR110W,YDR181C,YDR310C,YDR432W,YDR439W,YGL014W,YGL035C,YGL178W,YGR044C,YHL027W,YHR118C,YKL185W,YKL204W,YKR082W,YKR101W,YLL004W,YLL019C,YLR055C,YLR380W,YLR451W,YMR043W,YMR079W,YMR106C,YNL216W,YNL261W,YOR213C,YPR162C,YDL042C,YDL092W,YDR217C,YGL153W,YKL122C,YML058W,YMR048W,YNL273W,YOR276W,YPL001W,YCL055W,YAL009W,YAL019W,YAL021C,YBR050C,YBR066C,YBR245C…	GCD2,DPB2,ORC2,CDC28,NUP84,MAF1,FOB1,SAS4,SUM1,NPL3,LRS4,PUF4,MIG1,MPT5,RME1,RIM101,ORC6,ASH1,EAP1,NUP133,SIR1,ORC3,KNS1,SPT8,CSR1,LEU3,MCM1,SEC14,YKU80,RAP1,ORC5,SAS5,ORC4,SIR2,SRP14,RAD9,PEX14,SRP21,SML1,CSM3,TOF1,CAF20,HAT1,KAR4,SPO7,FUN30,CCR4,REG2,NRG2,ISW1,CHK1,DPB3,MRC1,DUN1,ASF2,PRR2,NRG1,STN1,DPB4,NCB2,HAT2,BUR6,PCL10,SPT4,PXR1,NEM1,MGA2,SCP160,GZF3,ASF1,ESS1,BYE1,PRR1,HIF1,ORM2,SPT5,YOX…
73	GO:0009100	8.76926115401821e-05	53	73	glycoprotein metabolic process	YBR002C,YDL095W,YEL036C,YER001W,YIL014W,YJL002C,YJL183W,YML115C,YNR059W,YPL050C,YAL023C,YBL082C,YBR015C,YBR110W,YBR199W,YBR243C,YDL093W,YDR221W,YEL042W,YER005W,YGL065C,YGL226C-A,YGR199W,YJL139C,YJL186W,YJR143C,YKR061W,YMR013C,YMR149W,YNL029C,YNL219C,YNR030W,YOR002W,YOR067C,YOR085W,YOR099W,YOR321W,YOR336W,YPL053C,YPL227C,YPR183W,YMR200W,YBL006C,YCL005W-A,YDL193W,YDR414C,YGL027C,YGL038C,YJL184W,YLR…	RER2,PMT1,ANP1,MNN1,MNT3,OST1,MNN11,VAN1,MNT4,MNN9,PMT2,ALG3,MNN2,ALG1,KTR4,ALG7,PMT5,GTB1,GDA1,YND1,ALG2,OST5,PMT6,YUR1,MNN5,PMT4,KTR2,SEC59,SWP1,KTR5,ALG9,ALG12,ALG6,ALG8,OST3,KTR1,PMT3,KRE5,KTR6,ALG5,DPM1,ROT1,LDB7,VMA9,NUS1,ERD1,CWH41,OCH1,GON7,YEH2,EOS1,GNT1,HOC1
74	GO:0009101	8.76926115401821e-05	53	73	glycoprotein biosynthetic process	YBR002C,YDL095W,YEL036C,YER001W,YIL014W,YJL002C,YJL183W,YML115C,YNR059W,YPL050C,YAL023C,YBL082C,YBR015C,YBR110W,YBR199W,YBR243C,YDL093W,YDR221W,YEL042W,YER005W,YGL065C,YGL226C-A,YGR199W,YJL139C,YJL186W,YJR143C,YKR061W,YMR013C,YMR149W,YNL029C,YNL219C,YNR030W,YOR002W,YOR067C,YOR085W,YOR099W,YOR321W,YOR336W,YPL053C,YPL227C,YPR183W,YMR200W,YBL006C,YCL005W-A,YDL193W,YDR414C,YGL027C,YGL038C,YJL184W,YLR…	RER2,PMT1,ANP1,MNN1,MNT3,OST1,MNN11,VAN1,MNT4,MNN9,PMT2,ALG3,MNN2,ALG1,KTR4,ALG7,PMT5,GTB1,GDA1,YND1,ALG2,OST5,PMT6,YUR1,MNN5,PMT4,KTR2,SEC59,SWP1,KTR5,ALG9,ALG12,ALG6,ALG8,OST3,KTR1,PMT3,KRE5,KTR6,ALG5,DPM1,ROT1,LDB7,VMA9,NUS1,ERD1,CWH41,OCH1,GON7,YEH2,EOS1,GNT1,HOC1
75	GO:0051641	9.5098850724939e-05	472	836	cellular localization	YBR102C,YDL092W,YDR166C,YDR292C,YGL233W,YIL068C,YJL039C,YKL052C,YKL122C,YML031W,YNL253W,YOL062C,YPL243W,YBL050W,YBR017C,YBR080C,YBR091C,YBR171W,YBR211C,YCL001W,YCR067C,YDL058W,YDL100C,YDL192W,YDL195W,YDL226C,YDR027C,YDR086C,YDR484W,YER072W,YER083C,YFL004W,YFR003C,YGL016W,YGR058W,YGR198W,YJL012C,YJL029C,YJL034W,YJL133W,YJR072C,YKL176C,YKR020W,YLR011W,YLR043C,YLR292C,YLR378C,YML104C,YMR079W,YMR235C…	EXO84,SRP14,SEC5,SRP101,SEC15,SEC6,NUP192,ASK1,SRP21,NDC1,TEX1,APM4,SRP68,SEC17,KAP104,SEC18,TIM12,SEC66,AME1,RER1,SED4,USO1,GET3,ARF1,SEC31,GCS1,VPS54,SSS1,VPS52,VTC1,GET2,VTC2,YPI1,KAP122,PEF1,YPP1,VTC4,VPS53,KAR2,MRS3,NPA3,LST4,VPS51,LOT6,TRX1,SEC72,SEC61,MDM1,SEC14,RNA1,YHM2,SFB2,PEX6,SEC12,MDY2,GET4,SEC63,MRS2,CTF19,VTC3,SEC62,ERD2,SRO77,GLE1,TGL2,VPS41,PEX7,SLY1,TRS23,PEX10,SXM1,TLG1,KAP123…
76	GO:0032259	9.82356140829993e-05	68	98	methylation	YAR003W,YBL024W,YBR061C,YBR175W,YBR258C,YBR261C,YDL014W,YDL112W,YDR140W,YDR440W,YDR465C,YDR469W,YGL050W,YHR207C,YJL125C,YJL168C,YKL018W,YLR015W,YML005W,YML014W,YNR046W,YOL093W,YOL125W,YOL141W,YPL030W,YPL138C,YPL208W,YBL013W,YBR030W,YBR133C,YBR176W,YBR236C,YCL055W,YCR047C,YDL200C,YDR120C,YDR257C,YDR316W,YDR408C,YDR410C,YER091C,YGL192W,YHL039W,YHR070W,YIL064W,YIL110W,YKL155C,YKR056W,YLR172C,YLR186W…	SWD1,NCL1,TRM7,SWD3,SHG1,TAE1,NOP1,TRM3,MTQ2,DOT1,RMT2,SDC1,TYW3,SET5,GCD14,SET2,SWD2,BRE2,TRM12,TRM9,TRM112,TRM10,TRM13,PPM2,TRM44,SPP1,RKM1,FMT1,RKM3,HSL7,ECM31,ABD1,KAR4,BUD23,MGT1,TRM1,RKM4,OMS1,ADE8,STE14,MET6,IME4,EFM1,TRM5,SEE1,HPM1,RSM22,TRM2,DPH5,EMG1,NNT1,ERG6,MTF1,CDC21,MRM1,ABP140,TGS1,ORC2,SUS1,YBR271W,PAF1,RTF1,FPR4,UBP8,CTR9,YOR021C,LEO1,LGE1
77	GO:0016071	0.000104664	173	282	mRNA metabolic process	YCR035C,YDL111C,YDR280W,YGR095C,YGR158C,YGR195W,YHR069C,YJL006C,YML112W,YNL232W,YOL021C,YOL142W,YAL021C,YBR236C,YDL165W,YDL209C,YDR088C,YDR228C,YDR416W,YER035W,YER165W,YFR005C,YGL043W,YGL044C,YGL122C,YGL174W,YGL178W,YGL246C,YGR278W,YIL038C,YJL203W,YJR093C,YKL012W,YKL059C,YKL208W,YKR002W,YKR022C,YMR061W,YMR125W,YMR240C,YMR268C,YNL001W,YNL016W,YNL245C,YNR011C,YNR052C,YOL139C,YOL149W,YPR107C,YAL043C…	RRP43,RRP42,RRP45,RRP46,MTR3,SKI6,RRP4,CTK2,CTK3,CSL4,DIS3,RRP40,CCR4,ABD1,CDC36,CWC2,SLU7,PCF11,SYF1,EDC2,PAB1,SAD1,DST1,RNA15,NAB2,BUD13,MPT5,RAI1,CWC22,NOT3,PRP21,FIP1,PRP40,MPE1,CBT1,PAP1,NTR2,RNA14,STO1,CUS1,PRP24,DOM34,PUB1,CWC25,PRP2,POP2,CDC33,DCP1,YTH1,PTA1,LSM2,AAR2,PRP6,ECM2,MUD1,CBP6,SPP381,PRP5,POP4,BUD31,SNU23,GLE1,CWC15,MSS116,PRP42,PRP28,CDC40,LSM6,PRP3,CWC21,FIR1,LSM4,BRR2,CEG1,S…
78	GO:0031126	0.00010468	24	28	snoRNA 3'-end processing	YCR035C,YDL111C,YDR280W,YGR095C,YNL232W,YOL021C,YOL142W,YNL299W,YOL115W,YBR279W,YDL014W,YGL244W,YGR156W,YGR158C,YGR195W,YGR280C,YHR069C,YHR081W,YKL018W,YLR175W,YLR430W,YNL251C,YOL145C,YOR001W	RRP43,RRP42,RRP45,RRP46,CSL4,DIS3,RRP40,TRF5,PAP2,PAF1,NOP1,RTF1,PTI1,MTR3,SKI6,PXR1,RRP4,LRP1,SWD2,CBF5,SEN1,NRD1,CTR9,RRP6
79	GO:0050789	0.000106505	786	1437	regulation of biological process	YBR276C,YCR065W,YDL102W,YDR097C,YGR083C,YKL092C,YNL053W,YNL068C,YNL102W,YOL090W,YDL240W,YER093C,YFL047W,YFL049W,YHR186C,YJR066W,YML069W,YMR068W,YNL006W,YPR175W,YAL021C,YAR014C,YBL057C,YBR060C,YBR160W,YBR202W,YBR240C,YBR253W,YBR279W,YCL029C,YCL055W,YCR052W,YCR067C,YDL005C,YDL006W,YDL007W,YDL020C,YDL108W,YDL116W,YDL127W,YDL135C,YDL139C,YDL159W,YDL165W,YDL235C,YDR005C,YDR016C,YDR034C,YDR080W,YDR092W…	PPS1,HCM1,POL3,MSH6,GCD2,BUD2,MSG5,FKH2,POL1,MSH2,LRG1,TSC11,RGD2,SWP82,KOG1,TOR1,POB3,AVO2,LST8,DPB2,CCR4,BUD14,PTH2,ORC2,CDC28,MCM7,THI2,SRB6,PAF1,BIK1,KAR4,RSC6,SED4,MED2,PTC1,RPT2,RPN4,KIN28,NUP84,PCL2,RDI1,SCM3,STE7,CDC36,YPD1,MAF1,DAD1,LYS14,VPS41,UBC13,FOB1,MTQ2,NBP2,HMO1,SAS4,SPC19,GCD6,GCN2,SUM1,DAD4,NCB2,NPL3,LRS4,TFB3,STP1,HYP2,BIM1,MOT2,PTC2,RTR1,BUR6,PAB1,RAD3,EPL1,YPI1,CDH1,PUF4,CKB…
80	GO:0000070	0.000109193	54	75	mitotic sister chromatid segregation	YKL052C,YEL019C,YBL063W,YBR088C,YBR107C,YCL016C,YCL061C,YDR325W,YDR363W,YEL061C,YER016W,YFL008W,YHR191C,YJL074C,YML034W,YMR048W,YMR078C,YNL273W,YOL006C,YOR073W,YOR144C,YPL008W,YPL024W,YPL253C,YPR135W,YAL047C,YDL003W,YDL028C,YDL126C,YDR110W,YDR113C,YDR130C,YDR180W,YDR254W,YDR439W,YFR027W,YFR031C,YGL093W,YGR002C,YGR188C,YIL026C,YIR025W,YJL019W,YJR072C,YJR089W,YJR135C,YKL049C,YLR234W,YMR076C,YMR190C…	ASK1,MMS21,KIP1,POL30,IML3,DCC1,MRC1,YCG1,ESC2,CIN8,BIM1,SMC1,CTF8,SMC3,SRC1,CSM3,CTF18,TOF1,TOP1,SGO1,ELG1,CHL1,RMI1,VIK1,CTF4,SPC72,MCD1,MPS1,CDC48,FOB1,PDS1,FIN1,SCC2,CHL4,LRS4,ECO1,SMC2,SPC105,SWC4,BUB1,IRR1,MND2,MPS3,NPA3,BIR1,MCM22,CSE4,TOP3,PDS5,SGS1,POL2,YOR262W,CTF19,MCM16
81	GO:0000819	0.000113818	57	80	sister chromatid segregation	YNL088W,YKL052C,YEL019C,YBL063W,YBR088C,YBR107C,YCL016C,YCL061C,YDR325W,YDR363W,YEL061C,YER016W,YFL008W,YHR191C,YJL074C,YML034W,YMR048W,YMR078C,YNL273W,YOL006C,YOR073W,YOR144C,YPL008W,YPL024W,YPL253C,YPR135W,YAL047C,YBR073W,YDL003W,YDL028C,YDL126C,YDR110W,YDR113C,YDR130C,YDR180W,YDR254W,YDR439W,YFR027W,YFR031C,YGL093W,YGL127C,YGR002C,YGR188C,YIL026C,YIR025W,YJL019W,YJR072C,YJR089W,YJR135C,YKL049C…	TOP2,ASK1,MMS21,KIP1,POL30,IML3,DCC1,MRC1,YCG1,ESC2,CIN8,BIM1,SMC1,CTF8,SMC3,SRC1,CSM3,CTF18,TOF1,TOP1,SGO1,ELG1,CHL1,RMI1,VIK1,CTF4,SPC72,RDH54,MCD1,MPS1,CDC48,FOB1,PDS1,FIN1,SCC2,CHL4,LRS4,ECO1,SMC2,SPC105,SOH1,SWC4,BUB1,IRR1,MND2,MPS3,NPA3,BIR1,MCM22,CSE4,TOP3,PDS5,SGS1,POL2,YOR262W,CTF19,MCM16
82	GO:0046907	0.000117902	381	666	intracellular transport	YDL092W,YDR292C,YJL039C,YKL122C,YML031W,YNL253W,YOL062C,YPL243W,YBL050W,YBR017C,YBR080C,YBR091C,YBR171W,YCL001W,YCR067C,YDL058W,YDL100C,YDL192W,YDL195W,YDL226C,YDR027C,YDR086C,YDR484W,YER072W,YER083C,YFL004W,YGL016W,YGR058W,YGR198W,YJL012C,YJL029C,YJL034W,YJL133W,YJR072C,YKL176C,YKR020W,YLR011W,YLR043C,YLR292C,YLR378C,YMR079W,YMR235C,YMR241W,YNL049C,YNL329C,YNR026C,YOL111C,YOR164C,YOR254C,YOR334W…	SRP14,SRP101,NUP192,SRP21,NDC1,TEX1,APM4,SRP68,SEC17,KAP104,SEC18,TIM12,SEC66,RER1,SED4,USO1,GET3,ARF1,SEC31,GCS1,VPS54,SSS1,VPS52,VTC1,GET2,VTC2,KAP122,PEF1,YPP1,VTC4,VPS53,KAR2,MRS3,NPA3,LST4,VPS51,LOT6,TRX1,SEC72,SEC61,SEC14,RNA1,YHM2,SFB2,PEX6,SEC12,MDY2,GET4,SEC63,MRS2,VTC3,SEC62,GLE1,TGL2,VPS41,PEX7,TRS23,PEX10,SXM1,TLG1,KAP123,BST1,PEX14,CHC1,CSE1,BRR6,CRM1,APL6,TIM44,YRB2,SEC28,APS3,PEP8,…
83	GO:0044265	0.000119972	213	355	cellular macromolecule catabolic process	YGL141W,YCL008C,YCR035C,YDL111C,YDR279W,YDR280W,YGR003W,YGR095C,YGR158C,YGR195W,YHR069C,YJL047C,YKL041W,YLR025W,YLR119W,YLR154C,YMR077C,YNL232W,YOL021C,YOL142W,YPL002C,YAL015C,YAL021C,YBL041W,YBL057C,YDL102W,YDL132W,YDL139C,YDL165W,YDL175C,YDR054C,YDR143C,YDR363W-A,YER012W,YER035W,YER094C,YER165W,YFL009W,YFR036W,YGL003C,YGL017W,YGL178W,YGL246C,YGR135W,YGR253C,YHR166C,YIL038C,YJL001W,YJL208C,YJR00…	HUL5,STP22,RRP43,RRP42,RNH202,RRP45,CUL3,RRP46,MTR3,SKI6,RRP4,RTT101,VPS24,SNF7,SRN2,RNH203,VPS20,CSL4,DIS3,RRP40,SNF8,NTG1,CCR4,PRE7,PTH2,POL3,CDC53,SCM3,CDC36,AIR2,CDC34,SAN1,SEM1,PRE1,EDC2,PUP3,PAB1,CDC4,CDC26,CDH1,ATE1,MPT5,RAI1,PRE9,PUP2,CDC23,NOT3,PRE3,NUC1,POL31,POL32,RAD27,DBR1,HRD3,OGG1,STO1,DOM34,PUB1,RNH201,POP2,PRE6,NTG2,PSH1,PAP2,CDC33,DCP1,RRP6,PRE10,OAZ1,PRE2,UBP13,UBP14,UBP1,UFD2,…
84	GO:0006450	0.000126286	19	21	regulation of translational fidelity	YBL076C,YGR094W,YLR382C,YPL040C,YPL160W,YGR118W,YPR132W,YBR189W,YDL075W,YDL229W,YER025W,YGL123W,YGR285C,YHR064C,YKL139W,YNL209W,YJL006C,YML112W,YJR123W	ILS1,VAS1,NAM2,ISM1,CDC60,RPS23A,RPS23B,RPS9B,RPL31A,SSB1,GCD11,RPS2,ZUO1,SSZ1,CTK1,SSB2,CTK2,CTK3,RPS5
85	GO:0032774	0.000128268	418	736	RNA biosynthetic process	YCR065W,YNL068C,YNL102W,YFL049W,YGR005C,YGR186W,YML069W,YML114C,YNL113W,YOR210W,YAL001C,YAL021C,YAR014C,YBL006C,YBL025W,YBR060C,YBR160W,YBR202W,YBR240C,YBR245C,YBR253W,YBR279W,YCL055W,YCR052W,YDL005C,YDL020C,YDL108W,YDL116W,YDL150W,YDL165W,YDR005C,YDR034C,YDR110W,YDR145W,YDR167W,YDR174W,YDR181C,YDR228C,YDR310C,YDR397C,YDR404C,YDR432W,YDR439W,YDR460W,YDR463W,YER068W,YER139C,YER148W,YER159C,YER171W…	HCM1,FKH2,POL1,SWP82,TFG2,TFG1,POB3,TAF8,RPC19,RPB10,TFC3,CCR4,BUD14,LDB7,RRN10,ORC2,CDC28,MCM7,THI2,ISW1,SRB6,PAF1,KAR4,RSC6,MED2,RPN4,KIN28,NUP84,RPC53,CDC36,MAF1,LYS14,FOB1,TAF12,TAF10,HMO1,SAS4,PCF11,SUM1,NCB2,RPB7,NPL3,LRS4,TFB3,STP1,MOT2,RTR1,SPT15,BUR6,RAD3,EPL1,CKB1,MIG1,DST1,HSF1,TAF6,SOH1,INO80,SPT16,RTF1,RTG2,HXK2,RME1,GTR2,BRF1,RTT102,RIM101,SRB2,MED6,ORC6,STB5,SKN7,CST6,NOT3,STH1,PRI…
86	GO:0008380	0.000128627	90	136	RNA splicing	YAR008W,YDL209C,YDR088C,YDR194C,YDR416W,YFR005C,YGL174W,YGR222W,YGR278W,YHL038C,YIR021W,YJL203W,YKL012W,YKR022C,YLR105C,YMR059W,YMR240C,YMR268C,YNL245C,YNR011C,YOL102C,YPL083C,YPR134W,YBL026W,YBL074C,YBR055C,YBR065C,YBR119W,YBR152W,YBR237W,YCR063W,YDL098C,YDR163W,YDR235W,YDR243C,YDR364C,YDR378C,YDR473C,YDR482C,YER112W,YER172C,YGR013W,YGR074W,YGR129W,YGR150C,YHR034C,YIL061C,YJR050W,YKL074C,YKL173W…	SEN34,CWC2,SLU7,MSS116,SYF1,SAD1,BUD13,PET54,CWC22,CBP2,MRS1,PRP21,PRP40,NTR2,SEN2,SEN15,CUS1,PRP24,CWC25,PRP2,TPT1,SEN54,MSS18,LSM2,AAR2,PRP6,ECM2,MUD1,SPP381,PRP5,BUD31,SNU23,CWC15,PRP42,PRP28,CDC40,LSM6,PRP3,CWC21,LSM4,BRR2,SNU71,SMD1,SYF2,CCM1,PIH1,SNP1,ISY1,MUD2,SNU114,PRP16,PRP19,CLF1,YLR132C,SMD2,CWC24,STO1,CEF1,YSF3,LSM7,SWT21,SQS1,CUS2,SME1,PUS7,SNU66,MFM1,CWC27,CBC2,LEA1,BRR1,DIB1,URN1,…
87	GO:0010558	0.000129883	172	281	negative regulation of macromolecule biosynthetic process	YGR083C,YPR175W,YBR060C,YBR160W,YDL116W,YDR005C,YDR110W,YDR181C,YDR310C,YDR432W,YDR439W,YGL014W,YGL035C,YGL178W,YGR044C,YHL027W,YHR118C,YKL185W,YKL204W,YKR082W,YKR101W,YLL004W,YLL019C,YLR055C,YLR451W,YMR043W,YMR106C,YNL216W,YNL261W,YOR213C,YPR162C,YDL042C,YDL092W,YDR217C,YGL153W,YKL122C,YML058W,YMR048W,YNL273W,YOR276W,YPL001W,YCL055W,YAL019W,YAL021C,YBR050C,YBR066C,YBR245C,YBR274W,YBR278W,YCL061C…	GCD2,DPB2,ORC2,CDC28,NUP84,MAF1,FOB1,SAS4,SUM1,NPL3,LRS4,PUF4,MIG1,MPT5,RME1,RIM101,ORC6,ASH1,EAP1,NUP133,SIR1,ORC3,KNS1,SPT8,LEU3,MCM1,YKU80,RAP1,ORC5,SAS5,ORC4,SIR2,SRP14,RAD9,PEX14,SRP21,SML1,CSM3,TOF1,CAF20,HAT1,KAR4,FUN30,CCR4,REG2,NRG2,ISW1,CHK1,DPB3,MRC1,DUN1,ASF2,PRR2,NRG1,STN1,DPB4,NCB2,HAT2,BUR6,PCL10,SPT4,PXR1,MGA2,SCP160,GZF3,ASF1,ESS1,BYE1,PRR1,HIF1,SPT5,YOX1,NAM7,SPT21,HDA1,FKH2,RTT…
88	GO:0006272	0.000135548	13	13	leading strand elongation	YBR087W,YBR088C,YJR068W,YNL290W,YOL094C,YOR217W,YBR278W,YDR121W,YNL262W,YDL102W,YJL090C,YJR006W,YJR043C	RFC5,POL30,RFC2,RFC3,RFC4,RFC1,DPB3,DPB4,POL2,POL3,DPB11,POL31,POL32
89	GO:0051246	0.000137558	135	215	regulation of protein metabolic process	YGR083C,YBL057C,YBR276C,YBR279W,YDL006W,YDL007W,YDL127W,YDL139C,YDL159W,YDR140W,YDR162C,YDR211W,YDR283C,YDR432W,YEL034W,YER089C,YER165W,YFR003C,YGL003C,YGL014W,YGL134W,YGL178W,YGL244W,YHL007C,YJL090C,YJL115W,YJL187C,YJR017C,YJR076C,YKL145W,YKL204W,YKR026C,YLR079W,YLR291C,YLR362W,YNL053W,YNL246W,YNL255C,YNL289W,YOL001W,YOL145C,YOR123C,YOR260W,YPL052W,YPL267W,YPR041W,YBL076C,YBR101C,YDL069C,YDL092W…	GCD2,PTH2,PPS1,PAF1,PTC1,RPT2,PCL2,SCM3,STE7,MTQ2,NBP2,GCD6,GCN2,NPL3,HYP2,PTC2,PAB1,YPI1,CDH1,PUF4,PCL10,MPT5,RTF1,STE20,DPB11,ASF1,SWE1,ESS1,CDC11,RPT1,EAP1,GCN3,SIC1,GCD7,STE11,MSG5,VPS75,GIS2,PCL1,PHO80,CTR9,LEO1,GCD1,OAZ1,ACM1,TIF5,ILS1,FES1,CBS1,SRP14,CLB3,PCL9,MSS116,ATP22,RPN3,PCL6,PET122,CKB1,GCN1,YGR054W,VAS1,CLB6,PET54,RPN1,RPN2,CTK2,SRP21,HBS1,NAM2,SKI2,ITT1,AEP1,PET111,AEP2,DOM34,SSN…
90	GO:0043632	0.000147351	136	217	modification-dependent macromolecule catabolic process	YGL141W,YCL008C,YDL111C,YDR280W,YGR003W,YGR158C,YGR195W,YHR069C,YJL047C,YKL041W,YLR025W,YLR119W,YMR077C,YNL232W,YOL021C,YOL142W,YPL002C,YBL041W,YBL057C,YCR035C,YDL132W,YDL139C,YDL175C,YDR054C,YDR143C,YDR363W-A,YER012W,YER094C,YFL009W,YFR036W,YGL003C,YGL017W,YGR095C,YGR135W,YGR253C,YHR166C,YJL001W,YLR207W,YOL038W,YOL054W,YOL115W,YOR001W,YOR362C,YPR103W,YBL067C,YBR058C,YDL122W,YDL190C,YDR181C,YER09…	HUL5,STP22,RRP42,RRP45,CUL3,MTR3,SKI6,RRP4,RTT101,VPS24,SNF7,SRN2,VPS20,CSL4,DIS3,RRP40,SNF8,PRE7,PTH2,RRP43,CDC53,SCM3,AIR2,CDC34,SAN1,SEM1,PRE1,PUP3,CDC4,CDC26,CDH1,ATE1,RRP46,PRE9,PUP2,CDC23,PRE3,HRD3,PRE6,PSH1,PAP2,RRP6,PRE10,PRE2,UBP13,UBP14,UBP1,UFD2,SAS4,UBP9,UBP5,UBP3,SAD1,UBP6,UBP7,MND2,UBP12,APC2,UBP8,UBP15,UBP10,UBP2,UBP16,PMT2,RPN4,PMT1,YDR131C,YDR161W,UBC1,UBC6,LRP1,MET30,SSH4,YLR057…
91	GO:0050794	0.000159088	761	1392	regulation of cellular process	YBR276C,YCR065W,YDL102W,YDR097C,YGR083C,YKL092C,YNL053W,YNL068C,YNL102W,YOL090W,YDL240W,YER093C,YFL047W,YFL049W,YHR186C,YJR066W,YML069W,YMR068W,YNL006W,YPR175W,YAL021C,YAR014C,YBL057C,YBR060C,YBR160W,YBR202W,YBR240C,YBR253W,YBR279W,YCL029C,YCL055W,YCR052W,YCR067C,YDL005C,YDL006W,YDL020C,YDL108W,YDL116W,YDL127W,YDL135C,YDL139C,YDL159W,YDL165W,YDL235C,YDR005C,YDR016C,YDR034C,YDR080W,YDR092W,YDR110W…	PPS1,HCM1,POL3,MSH6,GCD2,BUD2,MSG5,FKH2,POL1,MSH2,LRG1,TSC11,RGD2,SWP82,KOG1,TOR1,POB3,AVO2,LST8,DPB2,CCR4,BUD14,PTH2,ORC2,CDC28,MCM7,THI2,SRB6,PAF1,BIK1,KAR4,RSC6,SED4,MED2,PTC1,RPN4,KIN28,NUP84,PCL2,RDI1,SCM3,STE7,CDC36,YPD1,MAF1,DAD1,LYS14,VPS41,UBC13,FOB1,MTQ2,NBP2,HMO1,SAS4,SPC19,GCD6,GCN2,SUM1,DAD4,NCB2,NPL3,LRS4,TFB3,STP1,HYP2,BIM1,MOT2,PTC2,RTR1,BUR6,PAB1,RAD3,EPL1,YPI1,CDH1,PUF4,CKB1,MIG…
92	GO:2000113	0.000160814	171	280	negative regulation of cellular macromolecule biosynthetic process	YGR083C,YPR175W,YBR060C,YBR160W,YDL116W,YDR005C,YDR110W,YDR181C,YDR310C,YDR432W,YDR439W,YGL014W,YGL035C,YGL178W,YGR044C,YHL027W,YHR118C,YKL185W,YKL204W,YKR082W,YKR101W,YLL004W,YLL019C,YLR055C,YLR451W,YMR043W,YMR106C,YNL216W,YNL261W,YOR213C,YPR162C,YDL042C,YDL092W,YDR217C,YGL153W,YKL122C,YML058W,YMR048W,YNL273W,YOR276W,YPL001W,YCL055W,YAL019W,YAL021C,YBR050C,YBR066C,YBR245C,YBR274W,YBR278W,YCL061C…	GCD2,DPB2,ORC2,CDC28,NUP84,MAF1,FOB1,SAS4,SUM1,NPL3,LRS4,PUF4,MIG1,MPT5,RME1,RIM101,ORC6,ASH1,EAP1,NUP133,SIR1,ORC3,KNS1,SPT8,LEU3,MCM1,YKU80,RAP1,ORC5,SAS5,ORC4,SIR2,SRP14,RAD9,PEX14,SRP21,SML1,CSM3,TOF1,CAF20,HAT1,KAR4,FUN30,CCR4,REG2,NRG2,ISW1,CHK1,DPB3,MRC1,DUN1,ASF2,PRR2,NRG1,STN1,DPB4,NCB2,HAT2,BUR6,PCL10,PXR1,MGA2,SCP160,GZF3,ASF1,ESS1,BYE1,PRR1,HIF1,YOX1,NAM7,SPT21,HDA1,FKH2,RTT106,POL2,P…
93	GO:0032268	0.000168087	129	205	regulation of cellular protein metabolic process	YGR083C,YBL057C,YBR276C,YBR279W,YDL006W,YDL127W,YDL139C,YDL159W,YDR140W,YDR162C,YDR211W,YDR283C,YDR432W,YEL034W,YER089C,YER165W,YFR003C,YGL003C,YGL014W,YGL134W,YGL178W,YGL244W,YHL007C,YJL090C,YJL115W,YJL187C,YJR017C,YJR076C,YKL204W,YKR026C,YLR079W,YLR291C,YLR362W,YNL053W,YNL246W,YNL255C,YNL289W,YOL001W,YOL145C,YOR123C,YOR260W,YPL052W,YPL267W,YPR041W,YBL076C,YBR101C,YDL069C,YDL092W,YDL155W,YDL179W…	GCD2,PTH2,PPS1,PAF1,PTC1,PCL2,SCM3,STE7,MTQ2,NBP2,GCD6,GCN2,NPL3,HYP2,PTC2,PAB1,YPI1,CDH1,PUF4,PCL10,MPT5,RTF1,STE20,DPB11,ASF1,SWE1,ESS1,CDC11,EAP1,GCN3,SIC1,GCD7,STE11,MSG5,VPS75,GIS2,PCL1,PHO80,CTR9,LEO1,GCD1,OAZ1,ACM1,TIF5,ILS1,FES1,CBS1,SRP14,CLB3,PCL9,MSS116,ATP22,PCL6,PET122,CKB1,GCN1,YGR054W,VAS1,CLB6,PET54,CTK2,SRP21,HBS1,NAM2,SKI2,ITT1,AEP1,PET111,AEP2,DOM34,SSN8,SUI1,PET494,PSK2,CDC33,…
94	GO:0019438	0.000169474	518	927	aromatic compound biosynthetic process	YCR065W,YEL058W,YNL068C,YNL102W,YFL049W,YGR005C,YGR186W,YML069W,YML114C,YNL113W,YOR210W,YAL001C,YAL021C,YAR014C,YAR015W,YBL006C,YBL025W,YBR060C,YBR084W,YBR160W,YBR202W,YBR240C,YBR245C,YBR253W,YBR278W,YBR279W,YCL050C,YCL055W,YCR052W,YDL005C,YDL020C,YDL103C,YDL106C,YDL108W,YDL116W,YDL150W,YDL165W,YDR005C,YDR034C,YDR110W,YDR121W,YDR145W,YDR167W,YDR174W,YDR181C,YDR226W,YDR228C,YDR310C,YDR397C,YDR399W…	HCM1,PCM1,FKH2,POL1,SWP82,TFG2,TFG1,POB3,TAF8,RPC19,RPB10,TFC3,CCR4,BUD14,ADE1,LDB7,RRN10,ORC2,MIS1,CDC28,MCM7,THI2,ISW1,SRB6,DPB3,PAF1,APA1,KAR4,RSC6,MED2,RPN4,QRI1,PHO2,KIN28,NUP84,RPC53,CDC36,MAF1,LYS14,FOB1,DPB4,TAF12,TAF10,HMO1,SAS4,ADK1,PCF11,SUM1,NCB2,HPT1,RPB7,NPL3,LRS4,TFB3,STP1,URA3,MOT2,RNR1,RTR1,SPT15,BUR6,RAD3,FAU1,EPL1,CKB1,MIG1,DST1,HSF1,TAF6,SOH1,INO80,SPT16,RTF1,RTG2,HXK2,NMA2,RM…
95	GO:0043144	0.00017411	31	39	snoRNA processing	YCR035C,YDL111C,YDR280W,YGR095C,YNL232W,YOL021C,YOL142W,YBL018C,YBR167C,YBR257W,YGR030C,YHR062C,YNL282W,YLR430W,YNL299W,YOL115W,YBR279W,YDL014W,YGL244W,YGR156W,YGR158C,YGR195W,YGR280C,YHR069C,YHR081W,YKL018W,YLR175W,YLR323C,YNL251C,YOL145C,YOR001W	RRP43,RRP42,RRP45,RRP46,CSL4,DIS3,RRP40,POP8,POP7,POP4,POP6,RPP1,POP3,SEN1,TRF5,PAP2,PAF1,NOP1,RTF1,PTI1,MTR3,SKI6,PXR1,RRP4,LRP1,SWD2,CBF5,CWC24,NRD1,CTR9,RRP6
96	GO:1901362	0.000195407	549	987	organic cyclic compound biosynthetic process	YCR065W,YEL058W,YNL068C,YNL102W,YFL049W,YGR005C,YGR186W,YML069W,YML114C,YNL113W,YOR210W,YAL001C,YAL021C,YAR014C,YAR015W,YBL006C,YBL025W,YBR060C,YBR084W,YBR160W,YBR202W,YBR240C,YBR245C,YBR253W,YBR278W,YBR279W,YCL050C,YCL055W,YCR052W,YDL005C,YDL020C,YDL103C,YDL106C,YDL108W,YDL116W,YDL150W,YDL165W,YDR005C,YDR034C,YDR110W,YDR121W,YDR145W,YDR167W,YDR174W,YDR181C,YDR226W,YDR228C,YDR300C,YDR310C,YDR397C…	HCM1,PCM1,FKH2,POL1,SWP82,TFG2,TFG1,POB3,TAF8,RPC19,RPB10,TFC3,CCR4,BUD14,ADE1,LDB7,RRN10,ORC2,MIS1,CDC28,MCM7,THI2,ISW1,SRB6,DPB3,PAF1,APA1,KAR4,RSC6,MED2,RPN4,QRI1,PHO2,KIN28,NUP84,RPC53,CDC36,MAF1,LYS14,FOB1,DPB4,TAF12,TAF10,HMO1,SAS4,ADK1,PCF11,PRO1,SUM1,NCB2,HPT1,RPB7,NPL3,LRS4,TFB3,STP1,URA3,MOT2,RNR1,RTR1,SPT15,BUR6,RAD3,FAU1,EPL1,ERG26,CKB1,MIG1,DST1,HSF1,TAF6,SOH1,INO80,SPT16,RTF1,RTG2,H…
97	GO:0006351	0.000197251	415	733	transcription, DNA-dependent	YCR065W,YNL068C,YFL049W,YGR005C,YGR186W,YML069W,YML114C,YNL113W,YOR210W,YAL001C,YAL021C,YAR014C,YBL006C,YBL025W,YBR060C,YBR160W,YBR202W,YBR240C,YBR245C,YBR253W,YBR279W,YCL055W,YCR052W,YDL005C,YDL020C,YDL108W,YDL116W,YDL150W,YDL165W,YDR005C,YDR034C,YDR110W,YDR145W,YDR167W,YDR174W,YDR181C,YDR228C,YDR310C,YDR397C,YDR404C,YDR432W,YDR439W,YDR460W,YDR463W,YER068W,YER139C,YER148W,YER159C,YER171W,YFL024C…	HCM1,FKH2,SWP82,TFG2,TFG1,POB3,TAF8,RPC19,RPB10,TFC3,CCR4,BUD14,LDB7,RRN10,ORC2,CDC28,MCM7,THI2,ISW1,SRB6,PAF1,KAR4,RSC6,MED2,RPN4,KIN28,NUP84,RPC53,CDC36,MAF1,LYS14,FOB1,TAF12,TAF10,HMO1,SAS4,PCF11,SUM1,NCB2,RPB7,NPL3,LRS4,TFB3,STP1,MOT2,RTR1,SPT15,BUR6,RAD3,EPL1,CKB1,MIG1,DST1,HSF1,TAF6,SOH1,INO80,SPT16,RTF1,RTG2,HXK2,RME1,GTR2,BRF1,RTT102,RIM101,SRB2,MED6,ORC6,STB5,SKN7,CST6,NOT3,STH1,YAP5,CTK…
98	GO:0006366	0.000209838	272	466	transcription from RNA polymerase II promoter	YFL049W,YGR005C,YGR186W,YML114C,YAL021C,YBL006C,YBR160W,YBR202W,YBR240C,YBR253W,YBR279W,YCL055W,YCR052W,YCR065W,YDL005C,YDL020C,YDL108W,YDL165W,YDR034C,YDR145W,YDR167W,YDR228C,YDR397C,YDR404C,YDR432W,YDR460W,YER068W,YER139C,YER159C,YER171W,YFL024C,YGL035C,YGL043W,YGL073W,YGL112C,YGL127C,YGL150C,YGL207W,YGL252C,YGR044C,YGR163W,YGR275W,YHL027W,YHR041C,YHR058C,YIL036W,YIL038C,YIL126W,YIR018W,YJL140W…	SWP82,TFG2,TFG1,TAF8,CCR4,LDB7,CDC28,MCM7,THI2,SRB6,PAF1,KAR4,RSC6,HCM1,MED2,RPN4,KIN28,CDC36,LYS14,TAF12,TAF10,PCF11,NCB2,RPB7,NPL3,TFB3,MOT2,RTR1,BUR6,RAD3,EPL1,MIG1,DST1,HSF1,TAF6,SOH1,INO80,SPT16,RTG2,RME1,GTR2,RTT102,RIM101,SRB2,MED6,CST6,NOT3,STH1,YAP5,RPB4,TFA1,ASH1,TFA2,BAS1,SSL1,SPT8,SFH1,LEU3,YAP1,TAF11,POB3,TAF13,MAC1,SUB1,MCM1,NPL6,HOT1,TAF9,FCP1,SSN8,CRZ1,NRD1,SIP3,CAF40,POP2,GAL11,A…
99	GO:0010629	0.000234942	153	249	negative regulation of gene expression	YPR175W,YBR060C,YBR160W,YDL116W,YDR005C,YDR110W,YDR181C,YDR310C,YDR432W,YDR439W,YGL035C,YGR044C,YHL027W,YHR118C,YKL185W,YKR082W,YKR101W,YLL004W,YLL019C,YLR055C,YLR451W,YMR043W,YMR106C,YNL216W,YNL261W,YOR213C,YPR162C,YDL042C,YGL153W,YPL001W,YCL055W,YAL019W,YBR050C,YBR066C,YBR245C,YBR278W,YCL061C,YDL197C,YDL214C,YDR043C,YDR121W,YDR295C,YDR397C,YEL056W,YER159C,YGL014W,YHL007C,YIR033W,YJL080C,YJL110C…	DPB2,ORC2,CDC28,NUP84,MAF1,FOB1,SAS4,SUM1,NPL3,LRS4,MIG1,RME1,RIM101,ORC6,ASH1,NUP133,SIR1,ORC3,KNS1,SPT8,LEU3,MCM1,YKU80,RAP1,ORC5,SAS5,ORC4,SIR2,PEX14,HAT1,KAR4,FUN30,REG2,NRG2,ISW1,DPB3,MRC1,ASF2,PRR2,NRG1,DPB4,HDA2,NCB2,HAT2,BUR6,PUF4,STE20,MGA2,SCP160,GZF3,ASF1,ESS1,BYE1,PRR1,HIF1,YOX1,NAM7,SPT21,HDA1,FKH2,RTT106,POL2,CLA4,PHO80,MSH2,WTM2,ESA1,RFM1,ISW2,DIG1,NUP60,SWD1,SAS3,ROX3,POL30,RXT2,S…
100	GO:0018130	0.000252086	526	945	heterocycle biosynthetic process	YCR065W,YEL058W,YNL068C,YNL102W,YFL049W,YGR005C,YGR186W,YML069W,YML114C,YNL113W,YOR210W,YAL001C,YAL021C,YAR014C,YAR015W,YBL006C,YBL025W,YBR060C,YBR084W,YBR160W,YBR202W,YBR240C,YBR245C,YBR253W,YBR278W,YBR279W,YCL050C,YCL055W,YCR052W,YDL005C,YDL020C,YDL103C,YDL106C,YDL108W,YDL116W,YDL150W,YDL165W,YDR005C,YDR034C,YDR110W,YDR121W,YDR145W,YDR167W,YDR174W,YDR181C,YDR226W,YDR228C,YDR300C,YDR310C,YDR397C…	HCM1,PCM1,FKH2,POL1,SWP82,TFG2,TFG1,POB3,TAF8,RPC19,RPB10,TFC3,CCR4,BUD14,ADE1,LDB7,RRN10,ORC2,MIS1,CDC28,MCM7,THI2,ISW1,SRB6,DPB3,PAF1,APA1,KAR4,RSC6,MED2,RPN4,QRI1,PHO2,KIN28,NUP84,RPC53,CDC36,MAF1,LYS14,FOB1,DPB4,TAF12,TAF10,HMO1,SAS4,ADK1,PCF11,PRO1,SUM1,NCB2,HPT1,RPB7,NPL3,LRS4,TFB3,STP1,URA3,MOT2,RNR1,RTR1,SPT15,BUR6,RAD3,FAU1,EPL1,CKB1,MIG1,DST1,HSF1,TAF6,SOH1,INO80,SPT16,RTF1,RTG2,HXK2,NM…
101	GO:0051253	0.000291902	152	248	negative regulation of RNA metabolic process	YPR175W,YBR060C,YBR160W,YDL116W,YDR005C,YDR110W,YDR181C,YDR310C,YDR432W,YDR439W,YGL035C,YGR044C,YHL027W,YHR118C,YKL185W,YKR082W,YKR101W,YLL004W,YLL019C,YLR055C,YLR451W,YMR043W,YMR106C,YNL216W,YNL261W,YOR213C,YPR162C,YDL042C,YGL153W,YPL001W,YCL055W,YAL019W,YBR050C,YBR066C,YBR245C,YBR278W,YCL061C,YDL197C,YDL214C,YDR043C,YDR121W,YDR397C,YEL056W,YER159C,YGL014W,YGR063C,YIR033W,YJL080C,YJL110C,YJL115W…	DPB2,ORC2,CDC28,NUP84,MAF1,FOB1,SAS4,SUM1,NPL3,LRS4,MIG1,RME1,RIM101,ORC6,ASH1,NUP133,SIR1,ORC3,KNS1,SPT8,LEU3,MCM1,YKU80,RAP1,ORC5,SAS5,ORC4,SIR2,PEX14,HAT1,KAR4,FUN30,REG2,NRG2,ISW1,DPB3,MRC1,ASF2,PRR2,NRG1,DPB4,NCB2,HAT2,BUR6,PUF4,SPT4,MGA2,SCP160,GZF3,ASF1,ESS1,BYE1,PRR1,HIF1,SPT5,YOX1,NAM7,SPT21,HDA1,FKH2,RTT106,POL2,PHO80,MSH2,WTM2,ESA1,RFM1,ISW2,DIG1,NUP60,SWD1,SAS3,ROX3,POL30,RXT2,SIF2,SW…
102	GO:0002097	0.000306773	22	26	tRNA wobble base modification	YGL236C,YJL098W,YOR226C,YPL135W,YAL020C,YBL071W-A,YDL047W,YDR267C,YGL091C,YGR200C,YHR111W,YIL003W,YKL110C,YLR384C,YML014W,YMR023C,YMR312W,YNL119W,YOR251C,YPL086C,YPL101W,YPL204W	MTO1,SAP185,ISU2,ISU1,ATS1,KTI11,SIT4,CIA1,NBP35,ELP2,UBA4,CFD1,KTI12,IKI3,TRM9,MSS1,ELP6,NCS2,TUM1,ELP3,ELP4,HRR25
103	GO:0002098	0.000306773	22	26	tRNA wobble uridine modification	YGL236C,YJL098W,YOR226C,YPL135W,YAL020C,YBL071W-A,YDL047W,YDR267C,YGL091C,YGR200C,YHR111W,YIL003W,YKL110C,YLR384C,YML014W,YMR023C,YMR312W,YNL119W,YOR251C,YPL086C,YPL101W,YPL204W	MTO1,SAP185,ISU2,ISU1,ATS1,KTI11,SIT4,CIA1,NBP35,ELP2,UBA4,CFD1,KTI12,IKI3,TRM9,MSS1,ELP6,NCS2,TUM1,ELP3,ELP4,HRR25
104	GO:0016458	0.000308998	91	140	gene silencing	YPR175W,YBR060C,YDL116W,YDR110W,YDR181C,YDR439W,YHR118C,YKR082W,YKR101W,YLL004W,YMR106C,YNL216W,YNL261W,YOR213C,YPR162C,YDL042C,YPL001W,YAL019W,YBR245C,YBR278W,YCL061C,YDL197C,YDR121W,YDR295C,YDR310C,YEL056W,YGL014W,YIR033W,YJL080C,YJL115W,YLL022C,YMR080C,YMR179W,YNL021W,YNL068C,YNL206C,YNL262W,YOL090W,YOR229W,YOR244W,YOR279C,YAR002W,YAR003W,YBL052C,YBR088C,YBR095C,YBR103W,YBR175W,YBR202W,YBR275C…	DPB2,ORC2,NUP84,FOB1,SAS4,LRS4,ORC6,NUP133,SIR1,ORC3,YKU80,RAP1,ORC5,SAS5,ORC4,SIR2,HAT1,FUN30,ISW1,DPB3,MRC1,ASF2,DPB4,HDA2,SUM1,HAT2,PUF4,MGA2,SCP160,ASF1,HIF1,NAM7,SPT21,HDA1,FKH2,RTT106,POL2,MSH2,WTM2,ESA1,RFM1,NUP60,SWD1,SAS3,POL30,RXT2,SIF2,SWD3,MCM7,RIF1,PAF1,CDC7,ESC2,DOT1,SDC1,MCM3,ITC1,INO80,RTF1,SPT4,YTA7,YRB2,YAP5,MPS3,CDC6,ESS1,ABF1,IRS4,BRE2,CDC45,IFH1,MCM5,NNT1,MEC3,GSP1,BDF1,FPR4,…
105	GO:0010605	0.000316451	191	319	negative regulation of macromolecule metabolic process	YDR097C,YGR083C,YOL090W,YPR175W,YBL057C,YBR060C,YBR160W,YBR276C,YDL006W,YDL116W,YDL139C,YDR005C,YDR110W,YDR162C,YDR181C,YDR310C,YDR432W,YDR439W,YER089C,YFR003C,YGL014W,YGL035C,YGL178W,YGR044C,YHL027W,YHR118C,YIR002C,YKL185W,YKL204W,YKR082W,YKR101W,YLL004W,YLL019C,YLR055C,YLR451W,YMR043W,YMR106C,YNL053W,YNL216W,YNL261W,YOR213C,YPL267W,YPR162C,YDL042C,YDL092W,YDR217C,YGL153W,YKL122C,YML058W,YMR048W…	MSH6,GCD2,MSH2,DPB2,PTH2,ORC2,CDC28,PPS1,PTC1,NUP84,SCM3,MAF1,FOB1,NBP2,SAS4,SUM1,NPL3,LRS4,PTC2,YPI1,PUF4,MIG1,MPT5,RME1,RIM101,ORC6,MPH1,ASH1,EAP1,NUP133,SIR1,ORC3,KNS1,SPT8,LEU3,MCM1,YKU80,MSG5,RAP1,ORC5,SAS5,ACM1,ORC4,SIR2,SRP14,RAD9,PEX14,SRP21,SML1,CSM3,TOF1,CAF20,HAT1,KAR4,FUN30,CCR4,PTC3,REG2,NRG2,ISW1,CHK1,DPB3,MRC1,DUN1,ASF2,PRR2,NRG1,STN1,DPB4,HDA2,NCB2,HAT2,BUR6,PCL10,SPT4,PXR1,STE20,…
106	GO:0045892	0.000343066	150	245	negative regulation of transcription, DNA-dependent	YPR175W,YBR060C,YBR160W,YDL116W,YDR005C,YDR110W,YDR181C,YDR310C,YDR432W,YDR439W,YGL035C,YGR044C,YHL027W,YHR118C,YKL185W,YKR082W,YKR101W,YLL004W,YLL019C,YLR055C,YLR451W,YMR043W,YMR106C,YNL216W,YNL261W,YOR213C,YPR162C,YDL042C,YGL153W,YPL001W,YCL055W,YAL019W,YBR050C,YBR066C,YBR245C,YBR278W,YCL061C,YDL197C,YDL214C,YDR043C,YDR121W,YDR397C,YEL056W,YER159C,YGL014W,YIR033W,YJL080C,YJL110C,YJL115W,YJR017C…	DPB2,ORC2,CDC28,NUP84,MAF1,FOB1,SAS4,SUM1,NPL3,LRS4,MIG1,RME1,RIM101,ORC6,ASH1,NUP133,SIR1,ORC3,KNS1,SPT8,LEU3,MCM1,YKU80,RAP1,ORC5,SAS5,ORC4,SIR2,PEX14,HAT1,KAR4,FUN30,REG2,NRG2,ISW1,DPB3,MRC1,ASF2,PRR2,NRG1,DPB4,NCB2,HAT2,BUR6,PUF4,MGA2,SCP160,GZF3,ASF1,ESS1,BYE1,PRR1,HIF1,YOX1,NAM7,SPT21,HDA1,FKH2,RTT106,POL2,PHO80,MSH2,WTM2,ESA1,RFM1,ISW2,DIG1,NUP60,SWD1,SAS3,ROX3,POL30,RXT2,SIF2,SWD3,MCM7,RI…
107	GO:0045814	0.000369072	89	137	negative regulation of gene expression, epigenetic	YPR175W,YBR060C,YDL116W,YDR110W,YDR181C,YDR439W,YHR118C,YKR082W,YKR101W,YLL004W,YMR106C,YNL216W,YNL261W,YOR213C,YPR162C,YDL042C,YPL001W,YAL019W,YBR245C,YBR278W,YCL061C,YDL197C,YDR121W,YDR310C,YEL056W,YGL014W,YIR033W,YJL080C,YJL115W,YLL022C,YMR080C,YMR179W,YNL021W,YNL068C,YNL206C,YNL262W,YOL090W,YOR229W,YOR244W,YOR279C,YAR002W,YAR003W,YBL052C,YBR088C,YBR095C,YBR103W,YBR175W,YBR202W,YBR275C,YBR279W…	DPB2,ORC2,NUP84,FOB1,SAS4,LRS4,ORC6,NUP133,SIR1,ORC3,YKU80,RAP1,ORC5,SAS5,ORC4,SIR2,HAT1,FUN30,ISW1,DPB3,MRC1,ASF2,DPB4,SUM1,HAT2,PUF4,MGA2,SCP160,ASF1,HIF1,NAM7,SPT21,HDA1,FKH2,RTT106,POL2,MSH2,WTM2,ESA1,RFM1,NUP60,SWD1,SAS3,POL30,RXT2,SIF2,SWD3,MCM7,RIF1,PAF1,CDC7,ESC2,DOT1,SDC1,MCM3,ITC1,INO80,RTF1,SPT4,YTA7,YRB2,YAP5,MPS3,CDC6,ESS1,ABF1,IRS4,BRE2,CDC45,IFH1,MCM5,NNT1,MEC3,GSP1,BDF1,FPR4,ESC1,…
108	GO:0006342	0.000369072	89	137	chromatin silencing	YPR175W,YBR060C,YDL116W,YDR110W,YDR181C,YDR439W,YHR118C,YKR082W,YKR101W,YLL004W,YMR106C,YNL216W,YNL261W,YOR213C,YPR162C,YDL042C,YPL001W,YAL019W,YBR245C,YBR278W,YCL061C,YDL197C,YDR121W,YDR310C,YEL056W,YGL014W,YIR033W,YJL080C,YJL115W,YLL022C,YMR080C,YMR179W,YNL021W,YNL068C,YNL206C,YNL262W,YOL090W,YOR229W,YOR244W,YOR279C,YAR002W,YAR003W,YBL052C,YBR088C,YBR095C,YBR103W,YBR175W,YBR202W,YBR275C,YBR279W…	DPB2,ORC2,NUP84,FOB1,SAS4,LRS4,ORC6,NUP133,SIR1,ORC3,YKU80,RAP1,ORC5,SAS5,ORC4,SIR2,HAT1,FUN30,ISW1,DPB3,MRC1,ASF2,DPB4,SUM1,HAT2,PUF4,MGA2,SCP160,ASF1,HIF1,NAM7,SPT21,HDA1,FKH2,RTT106,POL2,MSH2,WTM2,ESA1,RFM1,NUP60,SWD1,SAS3,POL30,RXT2,SIF2,SWD3,MCM7,RIF1,PAF1,CDC7,ESC2,DOT1,SDC1,MCM3,ITC1,INO80,RTF1,SPT4,YTA7,YRB2,YAP5,MPS3,CDC6,ESS1,ABF1,IRS4,BRE2,CDC45,IFH1,MCM5,NNT1,MEC3,GSP1,BDF1,FPR4,ESC1,…
109	GO:0040029	0.000369072	89	137	regulation of gene expression, epigenetic	YPR175W,YBR060C,YDL116W,YDR110W,YDR181C,YDR439W,YHR118C,YKR082W,YKR101W,YLL004W,YMR106C,YNL216W,YNL261W,YOR213C,YPR162C,YDL042C,YPL001W,YAL019W,YBR245C,YBR278W,YCL061C,YDL197C,YDR121W,YDR310C,YEL056W,YGL014W,YIR033W,YJL080C,YJL115W,YLL022C,YMR080C,YMR179W,YNL021W,YNL068C,YNL206C,YNL262W,YOL090W,YOR229W,YOR244W,YOR279C,YAR002W,YAR003W,YBL052C,YBR088C,YBR095C,YBR103W,YBR175W,YBR202W,YBR275C,YBR279W…	DPB2,ORC2,NUP84,FOB1,SAS4,LRS4,ORC6,NUP133,SIR1,ORC3,YKU80,RAP1,ORC5,SAS5,ORC4,SIR2,HAT1,FUN30,ISW1,DPB3,MRC1,ASF2,DPB4,SUM1,HAT2,PUF4,MGA2,SCP160,ASF1,HIF1,NAM7,SPT21,HDA1,FKH2,RTT106,POL2,MSH2,WTM2,ESA1,RFM1,NUP60,SWD1,SAS3,POL30,RXT2,SIF2,SWD3,MCM7,RIF1,PAF1,CDC7,ESC2,DOT1,SDC1,MCM3,ITC1,INO80,RTF1,SPT4,YTA7,YRB2,YAP5,MPS3,CDC6,ESS1,ABF1,IRS4,BRE2,CDC45,IFH1,MCM5,NNT1,MEC3,GSP1,BDF1,FPR4,ESC1,…
110	GO:2001141	0.000384381	382	675	regulation of RNA biosynthetic process	YCR065W,YNL068C,YFL049W,YML069W,YPR175W,YAL021C,YAR014C,YBR060C,YBR160W,YBR202W,YBR240C,YBR253W,YBR279W,YCL055W,YCR052W,YDL005C,YDL020C,YDL108W,YDL116W,YDL165W,YDR005C,YDR034C,YDR110W,YDR174W,YDR181C,YDR310C,YDR397C,YDR432W,YDR439W,YDR460W,YDR463W,YER068W,YER139C,YER159C,YER171W,YFL024C,YGL019W,YGL035C,YGL043W,YGL073W,YGL207W,YGL244W,YGL252C,YGL253W,YGR044C,YGR163W,YGR186W,YHL027W,YHR041C,YHR058C…	HCM1,FKH2,SWP82,POB3,DPB2,CCR4,BUD14,ORC2,CDC28,MCM7,THI2,SRB6,PAF1,KAR4,RSC6,MED2,RPN4,KIN28,NUP84,CDC36,MAF1,LYS14,FOB1,HMO1,SAS4,SUM1,NCB2,NPL3,LRS4,TFB3,STP1,MOT2,RTR1,BUR6,RAD3,EPL1,CKB1,MIG1,DST1,HSF1,SPT16,RTF1,RTG2,HXK2,RME1,GTR2,TFG1,RIM101,SRB2,MED6,ORC6,CST6,NOT3,YAP5,CTK2,SET2,NUP85,CTK1,ASH1,NUP133,BAS1,SIR1,ORC3,KNS1,SSL1,SPT8,CHS5,LEU3,YAP1,CTK3,MAC1,SUB1,MCM1,YKU80,FCP1,SSN8,CRZ1,…
111	GO:0006355	0.000384381	382	675	regulation of transcription, DNA-dependent	YCR065W,YNL068C,YFL049W,YML069W,YPR175W,YAL021C,YAR014C,YBR060C,YBR160W,YBR202W,YBR240C,YBR253W,YBR279W,YCL055W,YCR052W,YDL005C,YDL020C,YDL108W,YDL116W,YDL165W,YDR005C,YDR034C,YDR110W,YDR174W,YDR181C,YDR310C,YDR397C,YDR432W,YDR439W,YDR460W,YDR463W,YER068W,YER139C,YER159C,YER171W,YFL024C,YGL019W,YGL035C,YGL043W,YGL073W,YGL207W,YGL244W,YGL252C,YGL253W,YGR044C,YGR163W,YGR186W,YHL027W,YHR041C,YHR058C…	HCM1,FKH2,SWP82,POB3,DPB2,CCR4,BUD14,ORC2,CDC28,MCM7,THI2,SRB6,PAF1,KAR4,RSC6,MED2,RPN4,KIN28,NUP84,CDC36,MAF1,LYS14,FOB1,HMO1,SAS4,SUM1,NCB2,NPL3,LRS4,TFB3,STP1,MOT2,RTR1,BUR6,RAD3,EPL1,CKB1,MIG1,DST1,HSF1,SPT16,RTF1,RTG2,HXK2,RME1,GTR2,TFG1,RIM101,SRB2,MED6,ORC6,CST6,NOT3,YAP5,CTK2,SET2,NUP85,CTK1,ASH1,NUP133,BAS1,SIR1,ORC3,KNS1,SSL1,SPT8,CHS5,LEU3,YAP1,CTK3,MAC1,SUB1,MCM1,YKU80,FCP1,SSN8,CRZ1,…
112	GO:0006415	0.000410689	17	19	translational termination	YBR143C,YDR172W,YEL034W,YLR249W,YLR281C,YOL114C,YDR091C,YDR432W,YOR046C,YOR051C,YDL207W,YDL229W,YER049W,YER176W,YLR075W,YML068W,YMR080C	SUP45,SUP35,HYP2,YEF3,YLR281C,YOL114C,RLI1,NPL3,DBP5,ETT1,GLE1,SSB1,TPA1,ECM32,RPL10,ITT1,NAM7
113	GO:0006302	0.000479788	66	98	double-strand break repair	YCR014C,YDL042C,YGL090W,YKL113C,YMR106C,YOR005C,YEL019C,YMR224C,YOR368W,YAL027W,YAR007C,YBR160W,YDL002C,YDL116W,YDR075W,YDR363W,YHR164C,YJL173C,YKR056W,YKR082W,YLR032W,YLR247C,YMR190C,YNL262W,YNL312W,YOR033C,YAL019W,YAR002W,YBL023C,YBR202W,YBR289W,YDL003W,YDL017W,YDR004W,YDR013W,YDR076W,YDR180W,YDR369C,YEL032W,YER095W,YFL008W,YFR027W,YGL163C,YGL201C,YHR154W,YIL126W,YJL090C,YJR043C,YJR046W,YKL108W…	POL4,SIR2,LIF1,RAD27,YKU80,DNL4,MMS21,MRE11,RAD17,SAW1,RFA1,CDC28,NHP10,NUP84,PPH3,ESC2,DNA2,RFA3,TRM2,NUP133,RAD5,IRC20,SGS1,POL2,RFA2,EXO1,FUN30,NUP60,MCM2,MCM7,SNF5,MCD1,CDC7,RAD57,PSF1,RAD55,SCC2,XRS2,MCM3,RAD51,SMC1,ECO1,RAD54,MCM6,RTT107,STH1,DPB11,POL32,TAH11,SLD2,RTT109,CDC45,MCM5,SFH1,SMC6,PDS5,CTF18,FYV6,VPS75,RAD50,PSF3,ELG1,SNF2,CTF4,RDH54,PSO2
114	GO:0031125	0.000485627	19	22	rRNA 3'-end processing	YLR059C,YLR107W,YCR035C,YDL111C,YDR280W,YGR095C,YGR158C,YGR195W,YGR214W,YHR069C,YHR081W,YJL136C,YKR057W,YLR048W,YLR293C,YNL232W,YOL021C,YOL142W,YOR001W	REX2,REX3,RRP43,RRP42,RRP45,RRP46,MTR3,SKI6,RPS0A,RRP4,LRP1,RPS21B,RPS21A,RPS0B,GSP1,CSL4,DIS3,RRP40,RRP6
115	GO:0016074	0.000488617	34	45	snoRNA metabolic process	YCR035C,YDL111C,YDR280W,YGR095C,YNL232W,YOL021C,YOL142W,YBL018C,YBR167C,YBR257W,YBR279W,YGR030C,YHR062C,YNL282W,YLR430W,YDL175C,YNL299W,YOL115W,YDL014W,YGL244W,YGR156W,YGR158C,YGR195W,YGR280C,YHR040W,YHR069C,YHR081W,YKL018W,YKL149C,YLR175W,YLR323C,YNL251C,YOL145C,YOR001W	RRP43,RRP42,RRP45,RRP46,CSL4,DIS3,RRP40,POP8,POP7,POP4,PAF1,POP6,RPP1,POP3,SEN1,AIR2,TRF5,PAP2,NOP1,RTF1,PTI1,MTR3,SKI6,PXR1,BCD1,RRP4,LRP1,SWD2,DBR1,CBF5,CWC24,NRD1,CTR9,RRP6
116	GO:0051252	0.000491587	387	686	regulation of RNA metabolic process	YCR065W,YNL068C,YFL049W,YML069W,YPR175W,YAL021C,YAR014C,YBR060C,YBR160W,YBR202W,YBR240C,YBR253W,YBR279W,YCL055W,YCR052W,YDL005C,YDL020C,YDL108W,YDL116W,YDL165W,YDR005C,YDR034C,YDR110W,YDR174W,YDR181C,YDR310C,YDR397C,YDR432W,YDR439W,YDR460W,YDR463W,YER068W,YER139C,YER159C,YER165W,YER171W,YFL024C,YGL019W,YGL035C,YGL043W,YGL073W,YGL178W,YGL207W,YGL244W,YGL252C,YGL253W,YGR044C,YGR163W,YGR186W,YHL027W…	HCM1,FKH2,SWP82,POB3,DPB2,CCR4,BUD14,ORC2,CDC28,MCM7,THI2,SRB6,PAF1,KAR4,RSC6,MED2,RPN4,KIN28,NUP84,CDC36,MAF1,LYS14,FOB1,HMO1,SAS4,SUM1,NCB2,NPL3,LRS4,TFB3,STP1,MOT2,RTR1,BUR6,PAB1,RAD3,EPL1,CKB1,MIG1,DST1,HSF1,MPT5,SPT16,RTF1,RTG2,HXK2,RME1,GTR2,TFG1,RIM101,SRB2,MED6,ORC6,CST6,NOT3,YAP5,CTK2,SET2,NUP85,CTK1,ASH1,NUP133,BAS1,SIR1,ORC3,KNS1,SSL1,SPT8,CHS5,LEU3,YAP1,CTK3,MAC1,SUB1,MCM1,YKU80,FCP1,…
117	GO:0007059	0.000525409	97	152	chromosome segregation	YDL154W,YNL088W,YKL052C,YAL034W-A,YBR211C,YPL008W,YPL018W,YPL233W,YBL031W,YDL003W,YDR016C,YDR113C,YDR201W,YDR320C-A,YEL019C,YFL008W,YFR031C,YGL061C,YGR113W,YIL026C,YKR037C,YOR073W,YPL200W,YBL063W,YBR088C,YBR107C,YCL016C,YCL061C,YDR325W,YDR363W,YDR386W,YEL061C,YER016W,YHR191C,YIL126W,YJL074C,YJR060W,YKL089W,YLR321C,YML034W,YMR048W,YMR078C,YNL273W,YOL006C,YOL069W,YOR144C,YPL024W,YPL253C,YPR135W,YAL…	MSH5,TOP2,ASK1,MTW1,AME1,CHL1,CTF19,NSL1,SHE1,MCD1,DAD1,PDS1,SPC19,DAD4,MMS21,SMC1,SMC2,DUO1,DAM1,IRR1,SPC34,SGO1,CSM4,KIP1,POL30,IML3,DCC1,MRC1,YCG1,ESC2,MUS81,CIN8,BIM1,CTF8,STH1,SMC3,CBF1,MIF2,SFH1,SRC1,CSM3,CTF18,TOF1,TOP1,NUF2,ELG1,RMI1,VIK1,CTF4,SPC72,RDH54,RFC5,CDC28,MPS1,CDC48,SCM3,FOB1,FIN1,SCC2,CHL4,LRS4,ECO1,SPC105,SOH1,SWC4,SPT4,CBF2,OKP1,BUB1,RTT102,NBL1,STS1,MND2,MAD3,MPS3,SCP160,NP…
118	GO:0071051	0.000542718	14	15	polyadenylation-dependent snoRNA 3'-end processing	YCR035C,YDL111C,YDR280W,YGR095C,YNL232W,YOL021C,YOL142W,YNL299W,YOL115W,YGR158C,YGR195W,YHR069C,YHR081W,YOR001W	RRP43,RRP42,RRP45,RRP46,CSL4,DIS3,RRP40,TRF5,PAP2,MTR3,SKI6,RRP4,LRP1,RRP6
119	GO:0006486	0.000556294	48	68	protein glycosylation	YBR002C,YDL095W,YEL036C,YER001W,YIL014W,YJL002C,YJL183W,YML115C,YNR059W,YPL050C,YAL023C,YBL082C,YBR015C,YBR110W,YBR199W,YBR243C,YDL093W,YDR221W,YEL042W,YER005W,YGL065C,YGL226C-A,YGR199W,YJL139C,YJL186W,YJR143C,YKR061W,YMR013C,YMR149W,YNL029C,YNL219C,YNR030W,YOR002W,YOR067C,YOR085W,YOR099W,YOR321W,YOR336W,YPL053C,YPL227C,YPR183W,YMR200W,YDL193W,YDR414C,YGL027C,YGL038C,YNL080C,YOR320C	RER2,PMT1,ANP1,MNN1,MNT3,OST1,MNN11,VAN1,MNT4,MNN9,PMT2,ALG3,MNN2,ALG1,KTR4,ALG7,PMT5,GTB1,GDA1,YND1,ALG2,OST5,PMT6,YUR1,MNN5,PMT4,KTR2,SEC59,SWP1,KTR5,ALG9,ALG12,ALG6,ALG8,OST3,KTR1,PMT3,KRE5,KTR6,ALG5,DPM1,ROT1,NUS1,ERD1,CWH41,OCH1,EOS1,GNT1
120	GO:0043413	0.000556294	48	68	macromolecule glycosylation	YBR002C,YDL095W,YEL036C,YER001W,YIL014W,YJL002C,YJL183W,YML115C,YNR059W,YPL050C,YAL023C,YBL082C,YBR015C,YBR110W,YBR199W,YBR243C,YDL093W,YDR221W,YEL042W,YER005W,YGL065C,YGL226C-A,YGR199W,YJL139C,YJL186W,YJR143C,YKR061W,YMR013C,YMR149W,YNL029C,YNL219C,YNR030W,YOR002W,YOR067C,YOR085W,YOR099W,YOR321W,YOR336W,YPL053C,YPL227C,YPR183W,YMR200W,YDL193W,YDR414C,YGL027C,YGL038C,YNL080C,YOR320C	RER2,PMT1,ANP1,MNN1,MNT3,OST1,MNN11,VAN1,MNT4,MNN9,PMT2,ALG3,MNN2,ALG1,KTR4,ALG7,PMT5,GTB1,GDA1,YND1,ALG2,OST5,PMT6,YUR1,MNN5,PMT4,KTR2,SEC59,SWP1,KTR5,ALG9,ALG12,ALG6,ALG8,OST3,KTR1,PMT3,KRE5,KTR6,ALG5,DPM1,ROT1,NUS1,ERD1,CWH41,OCH1,EOS1,GNT1
121	GO:0009892	0.00055825	206	349	negative regulation of metabolic process	YDR097C,YGR083C,YOL090W,YPR175W,YBL057C,YBR060C,YBR160W,YBR276C,YDL006W,YDL116W,YDL139C,YDR005C,YDR110W,YDR162C,YDR181C,YDR310C,YDR432W,YDR439W,YER089C,YFR003C,YGL014W,YGL035C,YGL178W,YGR044C,YHL027W,YHR118C,YIR002C,YJL130C,YKL185W,YKL204W,YKR082W,YKR101W,YLL004W,YLL019C,YLR055C,YLR380W,YLR451W,YMR043W,YMR079W,YMR106C,YNL053W,YNL216W,YNL261W,YOR213C,YPL267W,YPR162C,YDL042C,YDL092W,YDR217C,YGL153W…	MSH6,GCD2,MSH2,DPB2,PTH2,ORC2,CDC28,PPS1,PTC1,NUP84,SCM3,MAF1,FOB1,NBP2,SAS4,SUM1,NPL3,LRS4,PTC2,YPI1,PUF4,MIG1,MPT5,RME1,RIM101,ORC6,MPH1,URA2,ASH1,EAP1,NUP133,SIR1,ORC3,KNS1,SPT8,CSR1,LEU3,MCM1,SEC14,YKU80,MSG5,RAP1,ORC5,SAS5,ACM1,ORC4,SIR2,SRP14,RAD9,PEX14,SRP21,SML1,CSM3,TOF1,CAF20,HAT1,KAR4,SPO7,FUN30,CCR4,PTC3,REG2,NRG2,ISW1,CHK1,DPB3,MRC1,DUN1,ASF2,PRR2,NRG1,STN1,DPB4,HDA2,NCB2,HAT2,BUR6,P…
122	GO:0034470	0.000622987	203	344	ncRNA processing	YNL096C,YOR096W,YCR035C,YDL111C,YDR280W,YGR095C,YNL232W,YOL021C,YOL142W,YAR008W,YBL013W,YBL018C,YBL024W,YBR061C,YBR167C,YBR257W,YDL014W,YDL036C,YDL112W,YDL175C,YER168C,YFL001W,YGL050W,YGR024C,YGR030C,YGR169C,YHR062C,YJL035C,YJL125C,YKR056W,YLR105C,YLR316C,YML005W,YML014W,YMR059W,YNL282W,YNL292W,YNR015W,YOL066C,YOL093W,YOL102C,YOL115W,YOL125W,YOL141W,YOR056C,YOR201C,YOR274W,YPL030W,YPL083C,YAL043C…	RPS7B,RPS7A,RRP43,RRP42,RRP45,RRP46,CSL4,DIS3,RRP40,SEN34,FMT1,POP8,NCL1,TRM7,POP7,POP4,NOP1,PUS9,TRM3,AIR2,CCA1,DEG1,TYW3,THG1,POP6,PUS6,RPP1,TAD2,GCD14,TRM2,SEN2,TAD3,TRM12,TRM9,SEN15,POP3,PUS4,SMM1,RIB2,TRM10,TPT1,PAP2,TRM13,PPM2,NOB1,MRM1,MOD5,TRM44,SEN54,PTA1,LSM2,RPS9B,RRP7,RPS14A,DBP10,SLM3,QRI7,FAP7,NHP2,NOP6,RRP1,RLI1,TRM1,FCF1,LSM6,RRP17,NPL3,STP1,SNM1,NOP16,LSM4,SPB4,NSA1,RPS2,TAN1,MTO…
123	GO:0000278	0.000622987	203	344	mitotic cell cycle	YDL102W,YNL102W,YKL052C,YBR160W,YGR044C,YJL187C,YKL185W,YPL267W,YAL024C,YAL034W-A,YBL031W,YBL034C,YBL063W,YBR107C,YBR133C,YBR158W,YBR211C,YCL029C,YDL003W,YDL008W,YDL017W,YDL047W,YDL088C,YDL155W,YDR016C,YDR113C,YDR118W,YDR137W,YDR201W,YDR254W,YDR260C,YDR320C-A,YDR325W,YDR383C,YEL019C,YEL061C,YER016W,YFL008W,YFL009W,YFL034C-B,YFR031C,YFR036W,YFR046C,YGL003C,YGL061C,YGL086W,YGL097W,YGL238W,YGR113W,Y…	POL3,POL1,ASK1,CDC28,RME1,SWE1,ASH1,ACM1,LTE1,MTW1,SHE1,STU1,KIP1,IML3,HSL7,AMN1,AME1,BIK1,MCD1,APC11,CDC7,SIT4,ASM4,CLB3,DAD1,PDS1,APC4,RGP1,SPC19,CHL4,SWM1,DAD4,YCG1,NKP1,MMS21,CIN8,BIM1,SMC1,CDC4,MOB2,SMC2,CDC26,CNN1,CDH1,DUO1,MAD1,SRM1,CSE1,DAM1,OKP1,DMA1,CDC23,IRR1,POG1,MND2,MAD3,SMC3,TAH11,MCM22,MIF2,SPC34,APC2,CBF5,NDL1,MIH1,PDS5,DOM34,INN1,TRF5,EGT2,NUF2,PAP2,SGO1,CDC31,PAC1,CTF19,KIP2,DD…
124	GO:0044271	0.000654997	538	975	cellular nitrogen compound biosynthetic process	YCR065W,YEL058W,YNL068C,YNL102W,YFL049W,YGR005C,YGR186W,YKL106W,YML069W,YML114C,YNL113W,YOR210W,YAL001C,YAL021C,YAR014C,YAR015W,YBL006C,YBL025W,YBR060C,YBR084W,YBR160W,YBR202W,YBR240C,YBR245C,YBR253W,YBR278W,YBR279W,YCL050C,YCL055W,YCR052W,YDL005C,YDL020C,YDL103C,YDL106C,YDL108W,YDL116W,YDL150W,YDL165W,YDR005C,YDR034C,YDR110W,YDR121W,YDR145W,YDR167W,YDR174W,YDR181C,YDR226W,YDR228C,YDR310C,YDR397C…	HCM1,PCM1,FKH2,POL1,SWP82,TFG2,TFG1,AAT1,POB3,TAF8,RPC19,RPB10,TFC3,CCR4,BUD14,ADE1,LDB7,RRN10,ORC2,MIS1,CDC28,MCM7,THI2,ISW1,SRB6,DPB3,PAF1,APA1,KAR4,RSC6,MED2,RPN4,QRI1,PHO2,KIN28,NUP84,RPC53,CDC36,MAF1,LYS14,FOB1,DPB4,TAF12,TAF10,HMO1,SAS4,ADK1,PCF11,SUM1,NCB2,HPT1,RPB7,NPL3,LRS4,TFB3,STP1,URA3,MOT2,RNR1,RTR1,SPT15,BUR6,RAD3,FAU1,EPL1,CKB1,MIG1,DST1,HSF1,TAF6,SOH1,INO80,SPT16,RTF1,RTG2,HXK2,NM…
125	GO:0070085	0.000665352	49	70	glycosylation	YBR002C,YDL095W,YEL036C,YER001W,YIL014W,YJL002C,YJL183W,YML115C,YNR059W,YPL050C,YAL023C,YBL082C,YBR015C,YBR110W,YBR199W,YBR243C,YDL093W,YDR221W,YEL042W,YER005W,YGL047W,YGL065C,YGL226C-A,YGR199W,YJL139C,YJL186W,YJR143C,YKR061W,YMR013C,YMR149W,YNL029C,YNL219C,YNR030W,YOR002W,YOR067C,YOR085W,YOR099W,YOR321W,YOR336W,YPL053C,YPL227C,YPR183W,YMR200W,YDL193W,YDR414C,YGL027C,YGL038C,YNL080C,YOR320C	RER2,PMT1,ANP1,MNN1,MNT3,OST1,MNN11,VAN1,MNT4,MNN9,PMT2,ALG3,MNN2,ALG1,KTR4,ALG7,PMT5,GTB1,GDA1,YND1,ALG13,ALG2,OST5,PMT6,YUR1,MNN5,PMT4,KTR2,SEC59,SWP1,KTR5,ALG9,ALG12,ALG6,ALG8,OST3,KTR1,PMT3,KRE5,KTR6,ALG5,DPM1,ROT1,NUS1,ERD1,CWH41,OCH1,EOS1,GNT1
126	GO:0006357	0.000704649	226	387	regulation of transcription from RNA polymerase II promoter	YFL049W,YAL021C,YBR160W,YBR202W,YBR240C,YBR253W,YCL055W,YCR052W,YCR065W,YDL005C,YDL020C,YDL108W,YDL165W,YDR034C,YDR397C,YDR432W,YDR460W,YER068W,YER139C,YER159C,YER171W,YFL024C,YGL035C,YGL043W,YGL073W,YGL207W,YGL252C,YGR044C,YGR163W,YGR186W,YHL027W,YHR041C,YHR058C,YIL036W,YIL038C,YIR018W,YKL185W,YKR099W,YLR005W,YLR055C,YLR451W,YML007W,YML069W,YMR021C,YMR039C,YMR043W,YMR277W,YNL025C,YNL027W,YNL257C…	SWP82,CCR4,CDC28,MCM7,THI2,SRB6,KAR4,RSC6,HCM1,MED2,RPN4,KIN28,CDC36,LYS14,NCB2,NPL3,TFB3,MOT2,RTR1,BUR6,RAD3,EPL1,MIG1,DST1,HSF1,SPT16,RTG2,RME1,GTR2,TFG1,RIM101,SRB2,MED6,CST6,NOT3,YAP5,ASH1,BAS1,SSL1,SPT8,LEU3,YAP1,POB3,MAC1,SUB1,MCM1,FCP1,SSN8,CRZ1,SIP3,CAF40,POP2,GAL11,AZF1,YRR1,YRM1,WTM2,MBF1,PIP2,SSN3,MOT1,TFB2,AFT2,CCL1,TFB4,ROX3,TBS1,ERT1,RDS1,URC2,YER184C,PGD1,MAL13,RGR1,CHA4,SPT5,WAR1,…
127	GO:0006464	0.000725087	383	681	cellular protein modification process	YDR519W,YGL141W,YLR449W,YML074C,YAR003W,YBL013W,YBL052C,YBL056W,YBR002C,YBR082C,YBR097W,YBR103W,YBR125C,YBR160W,YBR175W,YBR217W,YBR258C,YBR261C,YBR274W,YBR276C,YBR279W,YCR008W,YCR033W,YCR073C,YDL006W,YDL028C,YDL040C,YDL090C,YDL095W,YDL101C,YDL108W,YDL122W,YDL127W,YDL132W,YDL139C,YDL159W,YDL190C,YDL214C,YDL236W,YDR054C,YDR075W,YDR092W,YDR139C,YDR140W,YDR143C,YDR145W,YDR155C,YDR162C,YDR167W,YDR264C…	FPR2,HUL5,FPR4,FPR3,SWD1,FMT1,SAS3,PTC3,RER2,UBC4,VPS15,SIF2,PTC4,CDC28,SWD3,ATG12,SHG1,TAE1,CHK1,PPS1,PAF1,SAT4,SNT1,SSK22,PTC1,MPS1,NAT1,RAM1,PMT1,DUN1,KIN28,UBP1,PCL2,CDC53,SCM3,STE7,UFD2,PRR2,PHO13,CDC34,PPH3,UBC13,RUB1,MTQ2,SAN1,TAF12,CPR1,NBP2,TAF10,AKR1,PEX10,YDR266C,GCN2,HDA2,SPT3,DOT1,TFB3,RMT2,SDC1,GIN4,ANP1,HAT2,MNN1,JHD1,MOT2,PTC2,SLX8,YCK3,RSP5,SAK1,RTR1,UBP3,RAD3,CDC4,EPL1,CAK1,YPI1…
128	GO:0036211	0.000725087	383	681	protein modification process	YDR519W,YGL141W,YLR449W,YML074C,YAR003W,YBL013W,YBL052C,YBL056W,YBR002C,YBR082C,YBR097W,YBR103W,YBR125C,YBR160W,YBR175W,YBR217W,YBR258C,YBR261C,YBR274W,YBR276C,YBR279W,YCR008W,YCR033W,YCR073C,YDL006W,YDL028C,YDL040C,YDL090C,YDL095W,YDL101C,YDL108W,YDL122W,YDL127W,YDL132W,YDL139C,YDL159W,YDL190C,YDL214C,YDL236W,YDR054C,YDR075W,YDR092W,YDR139C,YDR140W,YDR143C,YDR145W,YDR155C,YDR162C,YDR167W,YDR264C…	FPR2,HUL5,FPR4,FPR3,SWD1,FMT1,SAS3,PTC3,RER2,UBC4,VPS15,SIF2,PTC4,CDC28,SWD3,ATG12,SHG1,TAE1,CHK1,PPS1,PAF1,SAT4,SNT1,SSK22,PTC1,MPS1,NAT1,RAM1,PMT1,DUN1,KIN28,UBP1,PCL2,CDC53,SCM3,STE7,UFD2,PRR2,PHO13,CDC34,PPH3,UBC13,RUB1,MTQ2,SAN1,TAF12,CPR1,NBP2,TAF10,AKR1,PEX10,YDR266C,GCN2,HDA2,SPT3,DOT1,TFB3,RMT2,SDC1,GIN4,ANP1,HAT2,MNN1,JHD1,MOT2,PTC2,SLX8,YCK3,RSP5,SAK1,RTR1,UBP3,RAD3,CDC4,EPL1,CAK1,YPI1…
129	GO:0008213	0.000743417	33	44	protein alkylation	YAR003W,YBR175W,YBR258C,YBR261C,YDR140W,YDR440W,YDR465C,YDR469W,YHR207C,YJL168C,YKL018W,YLR015W,YNR046W,YPL138C,YPL208W,YBR133C,YDR410C,YBR030W,YDR257C,YBR060C,YBR111W-A,YBR271W,YBR279W,YGL244W,YHL039W,YIL064W,YIL110W,YLR449W,YMR223W,YOL145C,YOR021C,YOR123C,YPL055C	SWD1,SWD3,SHG1,TAE1,MTQ2,DOT1,RMT2,SDC1,SET5,SET2,SWD2,BRE2,TRM112,SPP1,RKM1,HSL7,STE14,RKM3,RKM4,ORC2,SUS1,YBR271W,PAF1,RTF1,EFM1,SEE1,HPM1,FPR4,UBP8,CTR9,YOR021C,LEO1,LGE1
130	GO:0006479	0.000743417	33	44	protein methylation	YAR003W,YBR175W,YBR258C,YBR261C,YDR140W,YDR440W,YDR465C,YDR469W,YHR207C,YJL168C,YKL018W,YLR015W,YNR046W,YPL138C,YPL208W,YBR133C,YDR410C,YBR030W,YDR257C,YBR060C,YBR111W-A,YBR271W,YBR279W,YGL244W,YHL039W,YIL064W,YIL110W,YLR449W,YMR223W,YOL145C,YOR021C,YOR123C,YPL055C	SWD1,SWD3,SHG1,TAE1,MTQ2,DOT1,RMT2,SDC1,SET5,SET2,SWD2,BRE2,TRM112,SPP1,RKM1,HSL7,STE14,RKM3,RKM4,ORC2,SUS1,YBR271W,PAF1,RTF1,EFM1,SEE1,HPM1,FPR4,UBP8,CTR9,YOR021C,LEO1,LGE1
131	GO:0031324	0.000769544	203	345	negative regulation of cellular metabolic process	YDR097C,YGR083C,YOL090W,YPR175W,YBL057C,YBR060C,YBR160W,YBR276C,YDL006W,YDL116W,YDL139C,YDR005C,YDR110W,YDR162C,YDR181C,YDR310C,YDR432W,YDR439W,YER089C,YFR003C,YGL014W,YGL035C,YGL178W,YGR044C,YHL027W,YHR118C,YIR002C,YJL130C,YKL185W,YKL204W,YKR082W,YKR101W,YLL004W,YLL019C,YLR055C,YLR380W,YLR451W,YMR043W,YMR079W,YMR106C,YNL053W,YNL216W,YNL261W,YOR213C,YPL267W,YPR162C,YDL042C,YDL092W,YDR217C,YGL153W…	MSH6,GCD2,MSH2,DPB2,PTH2,ORC2,CDC28,PPS1,PTC1,NUP84,SCM3,MAF1,FOB1,NBP2,SAS4,SUM1,NPL3,LRS4,PTC2,YPI1,PUF4,MIG1,MPT5,RME1,RIM101,ORC6,MPH1,URA2,ASH1,EAP1,NUP133,SIR1,ORC3,KNS1,SPT8,CSR1,LEU3,MCM1,SEC14,YKU80,MSG5,RAP1,ORC5,SAS5,ACM1,ORC4,SIR2,SRP14,RAD9,PEX14,SRP21,SML1,CSM3,TOF1,CAF20,HAT1,KAR4,SPO7,FUN30,CCR4,PTC3,REG2,NRG2,ISW1,CHK1,DPB3,MRC1,DUN1,ASF2,PRR2,NRG1,STN1,DPB4,NCB2,HAT2,BUR6,PCL10,…
132	GO:0006511	0.000802204	121	196	ubiquitin-dependent protein catabolic process	YGL141W,YCL008C,YGR003W,YJL047C,YKL041W,YLR025W,YLR119W,YMR077C,YPL002C,YBL041W,YBL057C,YDL132W,YDL139C,YDR054C,YDR143C,YDR363W-A,YER012W,YER094C,YFL009W,YFR036W,YGL003C,YGL017W,YGR135W,YGR253C,YHR166C,YJL001W,YLR207W,YOL038W,YOL054W,YOR362C,YPR103W,YBL067C,YBR058C,YDL122W,YDL190C,YDR181C,YER098W,YER144C,YER151C,YFR005C,YFR010W,YIL156W,YIR025W,YJL197W,YLR127C,YMR223W,YMR304W,YNL186W,YOR124C,YPL07…	HUL5,STP22,CUL3,RTT101,VPS24,SNF7,SRN2,VPS20,SNF8,PRE7,PTH2,CDC53,SCM3,CDC34,SAN1,SEM1,PRE1,PUP3,CDC4,CDC26,CDH1,ATE1,PRE9,PUP2,CDC23,PRE3,HRD3,PRE6,PSH1,PRE10,PRE2,UBP13,UBP14,UBP1,UFD2,SAS4,UBP9,UBP5,UBP3,SAD1,UBP6,UBP7,MND2,UBP12,APC2,UBP8,UBP15,UBP10,UBP2,UBP16,PMT2,RPN4,PMT1,YDR131C,YDR161W,UBC1,UBC6,MET30,SSH4,YLR057W,LCL2,UBX4,HLJ1,EAR1,ASI3,YDJ1,ASI2,TRE2,CNE1,UBC4,RAD16,ATG14,NPL4,UMP1,D…
133	GO:0071840	0.000820841	1066	2000	cellular component organization or biogenesis	YCR092C,YDL154W,YDR097C,YJL136C,YKR057W,YML074C,YNL068C,YNL088W,YNL096C,YOL090W,YOR096W,YBL038W,YBR251W,YBR282W,YCR003W,YCR071C,YDL045W-A,YDL092W,YDL202W,YDR041W,YDR175C,YDR237W,YDR498C,YER050C,YGL098W,YGL129C,YGR005C,YGR076C,YGR084C,YGR165W,YGR186W,YGR215W,YGR275W,YHR091C,YIL093C,YJR101W,YKL003C,YKL052C,YKL122C,YKL155C,YKR085C,YLR268W,YLR312W-A,YLR439W,YML069W,YML114C,YMR024W,YMR091C,YMR158W,YMR…	MSH3,MSH5,MSH6,RPS21B,RPS21A,FPR3,FKH2,TOP2,RPS7B,MSH2,RPS7A,MRPL16,MRPS5,MRPL27,MRPL32,IMG2,MRP10,SRP14,MRPL11,RSM10,RSM24,MRPL7,SEC20,RSM18,USE1,RSM23,TFG2,MRPL25,MRP13,MRPS35,TFG1,RSM27,RTT102,MSR1,RSM25,RSM26,MRP17,ASK1,SRP21,RSM22,MRPL20,SEC22,MRPL15,MRPL4,POB3,TAF8,MRPL3,NPL6,MRPS8,MRPS17,MRPL24,MRP7,MRPL19,MRPL17,MRPL10,RSM19,IFM1,MSE1,UFE1,PET123,ALA1,ISM1,SRP68,DPB2,SWC3,CLN3,SWD1,BUD14,…
134	GO:0006996	0.000844967	692	1273	organelle organization	YCR092C,YDL154W,YDR097C,YML074C,YNL068C,YNL088W,YOL090W,YBL038W,YBR251W,YBR282W,YCR003W,YCR071C,YDL045W-A,YDL202W,YDR041W,YDR175C,YDR237W,YDR498C,YER050C,YGL098W,YGL129C,YGR076C,YGR084C,YGR165W,YGR215W,YGR275W,YHR091C,YIL093C,YJR101W,YKL003C,YKL052C,YKL155C,YKR085C,YLR268W,YLR312W-A,YLR439W,YML069W,YMR024W,YMR091C,YMR158W,YMR188C,YMR193W,YNL005C,YNL185C,YNL252C,YNL284C,YNR037C,YOL023W,YOL033W,YOR…	MSH3,MSH5,MSH6,FPR3,FKH2,TOP2,MSH2,MRPL16,MRPS5,MRPL27,MRPL32,IMG2,MRP10,MRPL11,RSM10,RSM24,MRPL7,SEC20,RSM18,USE1,RSM23,MRPL25,MRP13,MRPS35,RSM27,RTT102,MSR1,RSM25,RSM26,MRP17,ASK1,RSM22,MRPL20,SEC22,MRPL15,MRPL4,POB3,MRPL3,NPL6,MRPS8,MRPS17,MRPL24,MRP7,MRPL19,MRPL17,MRPL10,RSM19,IFM1,MSE1,UFE1,PET123,ALA1,ISM1,DPB2,SWC3,CLN3,SWD1,BUD14,LDB7,SEC17,SAS3,SEC18,TIM12,SIF2,RAD16,SWD3,MBA1,MSI1,AME1,…
135	GO:0016043	0.000849342	924	1723	cellular component organization	YCR092C,YDL154W,YDR097C,YML074C,YNL068C,YNL088W,YOL090W,YBL038W,YBR251W,YBR282W,YCR003W,YCR071C,YDL045W-A,YDL092W,YDL202W,YDR041W,YDR175C,YDR237W,YDR498C,YER050C,YGL098W,YGL129C,YGR005C,YGR076C,YGR084C,YGR165W,YGR186W,YGR215W,YGR275W,YHR091C,YIL093C,YJR101W,YKL003C,YKL052C,YKL122C,YKL155C,YKR085C,YLR268W,YLR312W-A,YLR439W,YML069W,YML114C,YMR024W,YMR091C,YMR158W,YMR188C,YMR193W,YNL005C,YNL185C,YNL…	MSH3,MSH5,MSH6,FPR3,FKH2,TOP2,MSH2,MRPL16,MRPS5,MRPL27,MRPL32,IMG2,MRP10,SRP14,MRPL11,RSM10,RSM24,MRPL7,SEC20,RSM18,USE1,RSM23,TFG2,MRPL25,MRP13,MRPS35,TFG1,RSM27,RTT102,MSR1,RSM25,RSM26,MRP17,ASK1,SRP21,RSM22,MRPL20,SEC22,MRPL15,MRPL4,POB3,TAF8,MRPL3,NPL6,MRPS8,MRPS17,MRPL24,MRP7,MRPL19,MRPL17,MRPL10,RSM19,IFM1,MSE1,UFE1,PET123,ALA1,ISM1,SRP68,DPB2,SWC3,CLN3,SWD1,BUD14,LDB7,MCM2,SEC17,SAS3,ORC2,…
136	GO:0009123	0.00085098	31	41	nucleoside monophosphate metabolic process	YAR015W,YDR399W,YEL021W,YMR120C,YBL068W,YBR252W,YDR020C,YDR408C,YDR441C,YER099C,YGL234W,YGR061C,YHL011C,YJL130C,YJR105W,YKL181W,YKL216W,YLR359W,YLR420W,YML022W,YML106W,YMR217W,YMR300C,YNL220W,YNR012W,YOL061W,YOR074C,YOR128C,YHR144C,YBR248C,YDR454C	ADE1,HPT1,URA3,ADE17,PRS4,DUT1,DAS2,ADE8,APT2,PRS2,ADE5%2C7,ADE6,PRS3,URA2,ADO1,PRS1,URA1,ADE13,URA4,APT1,URA5,GUA1,ADE4,ADE12,URK1,PRS5,CDC21,ADE2,DCD1,HIS7,GUK1
137	GO:0006397	0.000901135	133	218	mRNA processing	YJL006C,YML112W,YAL021C,YBR236C,YDL165W,YDL209C,YDR088C,YDR228C,YDR416W,YER165W,YFR005C,YGL043W,YGL044C,YGL122C,YGL174W,YGR278W,YIL038C,YJL203W,YJR093C,YKL012W,YKL059C,YKL208W,YKR002W,YKR022C,YMR061W,YMR240C,YMR268C,YNL245C,YNR011C,YNR052C,YPR107C,YAL043C,YBL026W,YBL074C,YBR055C,YBR065C,YBR119W,YBR120C,YBR152W,YBR237W,YBR257W,YCR063W,YDL098C,YDL207W,YDR163W,YDR194C,YDR235W,YDR243C,YDR364C,YDR378C…	CTK2,CTK3,CCR4,ABD1,CDC36,CWC2,SLU7,PCF11,SYF1,PAB1,SAD1,DST1,RNA15,NAB2,BUD13,CWC22,NOT3,PRP21,FIP1,PRP40,MPE1,CBT1,PAP1,NTR2,RNA14,CUS1,PRP24,CWC25,PRP2,POP2,YTH1,PTA1,LSM2,AAR2,PRP6,ECM2,MUD1,CBP6,SPP381,PRP5,POP4,BUD31,SNU23,GLE1,CWC15,MSS116,PRP42,PRP28,CDC40,LSM6,PRP3,CWC21,FIR1,EDC2,LSM4,BRR2,CEG1,RAI1,SNU71,SPT4,SMD1,SYF2,CCM1,PTI1,PET54,CBP2,PIH1,SNP1,MRS1,MRS3,RPB4,CBP1,LSM8,ISY1,SWD2,M…
138	GO:0009057	0.000928424	222	381	macromolecule catabolic process	YGL141W,YCL008C,YCR035C,YDL111C,YDR279W,YDR280W,YGR003W,YGR095C,YGR158C,YGR195W,YHR069C,YJL047C,YKL041W,YLR025W,YLR119W,YLR154C,YMR077C,YNL232W,YOL021C,YOL142W,YPL002C,YAL015C,YAL021C,YBL041W,YBL057C,YDL007W,YDL102W,YDL132W,YDL139C,YDL165W,YDL175C,YDR054C,YDR143C,YDR363W-A,YER012W,YER035W,YER094C,YER165W,YFL009W,YFR036W,YGL003C,YGL017W,YGL178W,YGL246C,YGR135W,YGR253C,YHR166C,YIL038C,YJL001W,YJL20…	HUL5,STP22,RRP43,RRP42,RNH202,RRP45,CUL3,RRP46,MTR3,SKI6,RRP4,RTT101,VPS24,SNF7,SRN2,RNH203,VPS20,CSL4,DIS3,RRP40,SNF8,NTG1,CCR4,PRE7,PTH2,RPT2,POL3,CDC53,SCM3,CDC36,AIR2,CDC34,SAN1,SEM1,PRE1,EDC2,PUP3,PAB1,CDC4,CDC26,CDH1,ATE1,MPT5,RAI1,PRE9,PUP2,CDC23,NOT3,PRE3,NUC1,POL31,POL32,RAD27,RPT1,DBR1,HRD3,OGG1,STO1,DOM34,PUB1,RNH201,POP2,PRE6,NTG2,PSH1,PAP2,CDC33,DCP1,RRP6,PRE10,OAZ1,PRE2,UBP13,UBP14,…
139	GO:0019941	0.00105919	121	197	modification-dependent protein catabolic process	YGL141W,YCL008C,YGR003W,YJL047C,YKL041W,YLR025W,YLR119W,YMR077C,YPL002C,YBL041W,YBL057C,YDL132W,YDL139C,YDR054C,YDR143C,YDR363W-A,YER012W,YER094C,YFL009W,YFR036W,YGL003C,YGL017W,YGR135W,YGR253C,YHR166C,YJL001W,YLR207W,YOL038W,YOL054W,YOR362C,YPR103W,YBL067C,YBR058C,YDL122W,YDL190C,YDR181C,YER098W,YER144C,YER151C,YFR005C,YFR010W,YIL156W,YIR025W,YJL197W,YLR127C,YMR223W,YMR304W,YNL186W,YOR124C,YPL07…	HUL5,STP22,CUL3,RTT101,VPS24,SNF7,SRN2,VPS20,SNF8,PRE7,PTH2,CDC53,SCM3,CDC34,SAN1,SEM1,PRE1,PUP3,CDC4,CDC26,CDH1,ATE1,PRE9,PUP2,CDC23,PRE3,HRD3,PRE6,PSH1,PRE10,PRE2,UBP13,UBP14,UBP1,UFD2,SAS4,UBP9,UBP5,UBP3,SAD1,UBP6,UBP7,MND2,UBP12,APC2,UBP8,UBP15,UBP10,UBP2,UBP16,PMT2,RPN4,PMT1,YDR131C,YDR161W,UBC1,UBC6,MET30,SSH4,YLR057W,LCL2,UBX4,HLJ1,EAR1,ASI3,YDJ1,ASI2,TRE2,CNE1,UBC4,RAD16,ATG14,NPL4,UMP1,D…
140	GO:0033567	0.0010613	10	10	DNA replication, Okazaki fragment processing	YDR279W,YLR154C,YDL102W,YJR006W,YJR043C,YKL113C,YNL072W,YNL218W,YHR164C,YIR002C	RNH202,RNH203,POL3,POL31,POL32,RAD27,RNH201,MGS1,DNA2,MPH1
141	GO:0048523	0.00106276	270	471	negative regulation of cellular process	YDR097C,YGR083C,YKL092C,YNL102W,YOL090W,YPR175W,YAR014C,YBL057C,YBR060C,YBR160W,YBR276C,YCL029C,YDL006W,YDL116W,YDL139C,YDR005C,YDR110W,YDR162C,YDR181C,YDR310C,YDR432W,YDR439W,YER089C,YFR003C,YGL014W,YGL035C,YGL178W,YGR044C,YHL027W,YHR118C,YIL068C,YIL159W,YIR002C,YJL130C,YJL187C,YKL185W,YKL204W,YKR082W,YKR101W,YLL004W,YLL019C,YLR055C,YLR150W,YLR380W,YLR451W,YML074C,YMR043W,YMR079W,YMR106C,YNL053W…	MSH6,GCD2,BUD2,POL1,MSH2,DPB2,BUD14,PTH2,ORC2,CDC28,PPS1,BIK1,PTC1,NUP84,SCM3,MAF1,FOB1,NBP2,SAS4,SUM1,NPL3,LRS4,PTC2,YPI1,PUF4,MIG1,MPT5,RME1,RIM101,ORC6,SEC6,BNR1,MPH1,URA2,SWE1,ASH1,EAP1,NUP133,SIR1,ORC3,KNS1,SPT8,STM1,CSR1,LEU3,FPR3,MCM1,SEC14,YKU80,MSG5,RAP1,ORC5,BNI1,SAS5,ACM1,ORC4,STE50,SIR2,SRP14,PLP1,RAD9,PEX14,BUB1,MAD3,SRP21,MEC3,SST2,SML1,TAP42,CSM3,TOF1,CAF20,PLP2,RAX1,RAD17,HAT1,RAD…
142	GO:0044763	0.0010836	1531	2920	single-organism cellular process	YBR276C,YCR092C,YDL102W,YDL154W,YDR097C,YGR083C,YKL092C,YML074C,YMR038C,YNL053W,YNL068C,YNL082W,YNL088W,YNL102W,YOL090W,YPL270W,YBL038W,YBR102C,YBR251W,YBR282W,YCR003W,YCR071C,YDL045W-A,YDL092W,YDL202W,YDL240W,YDR041W,YDR166C,YDR175C,YDR180W,YDR237W,YDR292C,YDR498C,YER050C,YER093C,YFL047W,YGL098W,YGL129C,YGL233W,YGR076C,YGR084C,YGR165W,YGR215W,YGR275W,YHR091C,YHR186C,YIL068C,YIL093C,YJL039C,YJR06…	PPS1,MSH3,POL3,MSH5,MSH6,GCD2,BUD2,FPR3,CCS1,MSG5,FKH2,PMS1,TOP2,POL1,MSH2,MDL2,MRPL16,EXO84,MRPS5,MRPL27,MRPL32,IMG2,MRP10,SRP14,MRPL11,LRG1,RSM10,SEC5,RSM24,SCC2,MRPL7,SRP101,SEC20,RSM18,TSC11,RGD2,USE1,RSM23,SEC15,MRPL25,MRP13,MRPS35,RSM27,RTT102,MSR1,KOG1,SEC6,RSM25,NUP192,TOR1,CDC11,RSM26,MRP17,ASK1,SRP21,RSM22,MRPL20,SEC22,MRPL15,MRPL4,NDC1,POB3,MRPL3,AVO2,NPL6,MRPS8,MRPS17,MRPL24,MRP7,LST8…
143	GO:0048519	0.00118917	275	481	negative regulation of biological process	YDR097C,YGR083C,YKL092C,YNL102W,YOL090W,YPR175W,YAR014C,YBL057C,YBR060C,YBR160W,YBR276C,YCL029C,YDL006W,YDL116W,YDL139C,YDR005C,YDR110W,YDR162C,YDR181C,YDR310C,YDR432W,YDR439W,YER089C,YFR003C,YGL014W,YGL035C,YGL178W,YGR044C,YHL027W,YHR118C,YIL068C,YIL159W,YIR002C,YJL130C,YJL187C,YKL185W,YKL204W,YKR082W,YKR101W,YLL004W,YLL019C,YLR011W,YLR055C,YLR150W,YLR380W,YLR451W,YML074C,YMR043W,YMR079W,YMR106C…	MSH6,GCD2,BUD2,POL1,MSH2,DPB2,BUD14,PTH2,ORC2,CDC28,PPS1,BIK1,PTC1,NUP84,SCM3,MAF1,FOB1,NBP2,SAS4,SUM1,NPL3,LRS4,PTC2,YPI1,PUF4,MIG1,MPT5,RME1,RIM101,ORC6,SEC6,BNR1,MPH1,URA2,SWE1,ASH1,EAP1,NUP133,SIR1,ORC3,KNS1,LOT6,SPT8,STM1,CSR1,LEU3,FPR3,MCM1,SEC14,YKU80,MSG5,RAP1,ORC5,BNI1,SAS5,ACM1,ORC4,STE50,SIR2,SRP14,PLP1,RAD9,PEX14,BUB1,MAD3,SRP21,MEC3,SST2,SML1,TAP42,CSM3,TOF1,CAF20,PLP2,RAX1,RAD17,HAT…
144	GO:0031123	0.00126714	60	90	RNA 3'-end processing	YCR035C,YDL111C,YDR280W,YGR095C,YJL006C,YML112W,YNL232W,YOL021C,YOL142W,YAL021C,YDL165W,YDL175C,YDR228C,YER165W,YER168C,YGL044C,YGL122C,YIL038C,YJR093C,YKL059C,YKR002W,YMR061W,YNR052C,YOL115W,YPR107C,YER032W,YER161C,YGL043W,YGR178C,YGR195W,YKL139W,YLR059C,YLR107W,YLR132C,YNL299W,YOR001W,YAL043C,YBR279W,YDL014W,YDL108W,YDR138W,YDR404C,YGL244W,YGR156W,YGR158C,YGR214W,YGR280C,YHR069C,YHR081W,YJL136C…	RRP43,RRP42,RRP45,RRP46,CTK2,CTK3,CSL4,DIS3,RRP40,CCR4,CDC36,AIR2,PCF11,PAB1,CCA1,RNA15,NAB2,NOT3,FIP1,MPE1,PAP1,RNA14,POP2,PAP2,YTH1,FIR1,SPT2,DST1,PBP1,SKI6,CTK1,REX2,REX3,YLR132C,TRF5,RRP6,PTA1,PAF1,NOP1,KIN28,HPR1,RPB7,RTF1,PTI1,MTR3,RPS0A,PXR1,RRP4,LRP1,RPS21B,RPB4,SWD2,RPS21A,RPS0B,CBF5,GSP1,SEN1,NRD1,THP1,CTR9
145	GO:0009124	0.00129641	30	40	nucleoside monophosphate biosynthetic process	YAR015W,YDR399W,YEL021W,YMR120C,YBL068W,YBR252W,YDR020C,YDR408C,YDR441C,YER099C,YGL234W,YGR061C,YHL011C,YJL130C,YJR105W,YKL181W,YKL216W,YLR359W,YLR420W,YML022W,YML106W,YMR217W,YMR300C,YNL220W,YNR012W,YOL061W,YOR074C,YOR128C,YHR144C,YBR248C	ADE1,HPT1,URA3,ADE17,PRS4,DUT1,DAS2,ADE8,APT2,PRS2,ADE5%2C7,ADE6,PRS3,URA2,ADO1,PRS1,URA1,ADE13,URA4,APT1,URA5,GUA1,ADE4,ADE12,URK1,PRS5,CDC21,ADE2,DCD1,HIS7
146	GO:0032786	0.00132546	23	29	positive regulation of DNA-dependent transcription, elongation	YAL021C,YBR279W,YCR052W,YDL165W,YDR432W,YER068W,YGL043W,YGL244W,YIL038C,YJL006C,YKL139W,YML112W,YNL288W,YNR052C,YOL145C,YOR123C,YGR063C,YML010W,YGR252W,YNL068C,YOR244W,YGL048C,YMR039C	CCR4,PAF1,RSC6,CDC36,NPL3,MOT2,DST1,RTF1,NOT3,CTK2,CTK1,CTK3,CAF40,POP2,CTR9,LEO1,SPT4,SPT5,GCN5,FKH2,ESA1,RPT6,SUB1
147	GO:0010557	0.00139428	177	300	positive regulation of macromolecule biosynthetic process	YFL049W,YAL021C,YBR160W,YBR240C,YBR253W,YBR279W,YCL055W,YCR052W,YCR065W,YDL005C,YDL020C,YDL108W,YDL116W,YDL165W,YDR034C,YDR397C,YDR432W,YDR463W,YEL034W,YER068W,YER159C,YGL043W,YGL207W,YGL244W,YGL252C,YGR044C,YGR163W,YHR041C,YHR058C,YIL036W,YIL038C,YIR018W,YJL006C,YJR042W,YKL139W,YKR082W,YKR099W,YLR451W,YML069W,YML112W,YMR021C,YMR039C,YMR043W,YNL025C,YNL027W,YNL216W,YNL255C,YNL257C,YNL288W,YNR052C…	SWP82,CCR4,CDC28,THI2,SRB6,PAF1,KAR4,RSC6,HCM1,MED2,RPN4,KIN28,NUP84,CDC36,LYS14,NCB2,NPL3,STP1,HYP2,MOT2,BUR6,DST1,SPT16,RTF1,RTG2,RME1,GTR2,SRB2,MED6,CST6,NOT3,YAP5,CTK2,NUP85,CTK1,NUP133,BAS1,LEU3,POB3,CTK3,MAC1,SUB1,MCM1,SSN8,CRZ1,RAP1,GIS2,SIP3,CAF40,POP2,GAL11,CTR9,LEO1,YRR1,WTM2,MBF1,PIP2,AFT2,HSP82,SPT4,TFG1,BRF1,SPT5,SMP1,MBA1,SNF5,CBS1,PHO2,ATP22,GAT1,PHO4,PUF4,MIG1,RPT6,CEG1,GCN5,SNF6,…
148	GO:0031328	0.00159612	181	308	positive regulation of cellular biosynthetic process	YFL049W,YAL021C,YBR160W,YBR240C,YBR253W,YBR279W,YCL055W,YCR052W,YCR065W,YDL005C,YDL020C,YDL108W,YDL116W,YDL165W,YDR034C,YDR397C,YDR432W,YDR463W,YEL034W,YER068W,YER159C,YGL043W,YGL207W,YGL244W,YGL252C,YGR044C,YGR163W,YHR041C,YHR058C,YIL036W,YIL038C,YIR018W,YJL006C,YJR042W,YKL139W,YKR082W,YKR099W,YLR451W,YML069W,YML112W,YMR021C,YMR039C,YMR043W,YNL025C,YNL027W,YNL216W,YNL255C,YNL257C,YNL288W,YNR052C…	SWP82,CCR4,CDC28,THI2,SRB6,PAF1,KAR4,RSC6,HCM1,MED2,RPN4,KIN28,NUP84,CDC36,LYS14,NCB2,NPL3,STP1,HYP2,MOT2,BUR6,DST1,SPT16,RTF1,RTG2,RME1,GTR2,SRB2,MED6,CST6,NOT3,YAP5,CTK2,NUP85,CTK1,NUP133,BAS1,LEU3,POB3,CTK3,MAC1,SUB1,MCM1,SSN8,CRZ1,RAP1,GIS2,SIP3,CAF40,POP2,GAL11,CTR9,LEO1,YRR1,WTM2,MBF1,PIP2,AFT2,HSP82,SPT4,TFG1,BRF1,SPT5,SMP1,MBA1,SNF5,CBS1,PHO2,ATP22,GAT1,PHO4,PUF4,MIG1,RPT6,CEG1,GCN5,SNF6,…
149	GO:0009891	0.00159612	181	308	positive regulation of biosynthetic process	YFL049W,YAL021C,YBR160W,YBR240C,YBR253W,YBR279W,YCL055W,YCR052W,YCR065W,YDL005C,YDL020C,YDL108W,YDL116W,YDL165W,YDR034C,YDR397C,YDR432W,YDR463W,YEL034W,YER068W,YER159C,YGL043W,YGL207W,YGL244W,YGL252C,YGR044C,YGR163W,YHR041C,YHR058C,YIL036W,YIL038C,YIR018W,YJL006C,YJR042W,YKL139W,YKR082W,YKR099W,YLR451W,YML069W,YML112W,YMR021C,YMR039C,YMR043W,YNL025C,YNL027W,YNL216W,YNL255C,YNL257C,YNL288W,YNR052C…	SWP82,CCR4,CDC28,THI2,SRB6,PAF1,KAR4,RSC6,HCM1,MED2,RPN4,KIN28,NUP84,CDC36,LYS14,NCB2,NPL3,STP1,HYP2,MOT2,BUR6,DST1,SPT16,RTF1,RTG2,RME1,GTR2,SRB2,MED6,CST6,NOT3,YAP5,CTK2,NUP85,CTK1,NUP133,BAS1,LEU3,POB3,CTK3,MAC1,SUB1,MCM1,SSN8,CRZ1,RAP1,GIS2,SIP3,CAF40,POP2,GAL11,CTR9,LEO1,YRR1,WTM2,MBF1,PIP2,AFT2,HSP82,SPT4,TFG1,BRF1,SPT5,SMP1,MBA1,SNF5,CBS1,PHO2,ATP22,GAT1,PHO4,PUF4,MIG1,RPT6,CEG1,GCN5,SNF6,…
150	GO:0033554	0.00160014	323	573	cellular response to stress	YDL102W,YMR038C,YNL102W,YOL090W,YPR052C,YAL015C,YAR007C,YBR114W,YBR173C,YBR278W,YCR014C,YDL006W,YDL042C,YDL235C,YDR097C,YDR121W,YDR359C,YEL018W,YER089C,YER171W,YFL024C,YFR027W,YFR034C,YGL019W,YGL090W,YGL150C,YGR002C,YHR090C,YIL139C,YJL090C,YJL173C,YJR052W,YKL112W,YKL113C,YKL114C,YLR007W,YLR032W,YLR383W,YML007W,YML060W,YMR039C,YMR106C,YMR201C,YNL107W,YNL136W,YNL262W,YNL312W,YOL043C,YOR005C,YOR039W…	POL3,CCS1,POL1,MSH2,NHP6A,NTG1,RFA1,RAD16,UMP1,DPB3,POL4,PTC1,SIR2,YPD1,MSH6,DPB4,EAF1,EAF5,PTC2,RAD3,EPL1,ECO1,PHO4,CKB1,LIF1,INO80,SWC4,YNG2,REV7,DPB11,RFA3,RAD7,ABF1,RAD27,APN1,NSE1,RAD5,SMC6,YAP1,OGG1,SUB1,YKU80,RAD14,YAF9,EAF7,POL2,RFA2,NTG2,DNL4,CKB2,YRR1,ESA1,REV1,DDC1,DPB2,FUN30,SAW1,APN2,RDH54,POL30,ATG12,SLX1,CHK1,RAD18,MSH3,DUN1,NSE4,MSH5,CDC9,MGT1,RAD57,RAD28,RAD55,SCC2,RVB1,RAD9,NSE3…
151	GO:0016482	0.00175406	294	519	cytoplasmic transport	YDL092W,YDR292C,YKL122C,YNL253W,YPL243W,YBR017C,YBR091C,YBR171W,YCR067C,YDL100C,YDL192W,YDL195W,YDR086C,YGL016W,YGR058W,YGR198W,YJL034W,YKL176C,YLR011W,YLR043C,YLR292C,YLR378C,YMR235C,YNL049C,YNL329C,YNR026C,YOL111C,YOR164C,YOR254C,YPL094C,YDL207W,YDR142C,YDR246W,YDR265W,YGL153W,YGL247W,YKR095W,YLR191W,YML105C,YMR026C,YMR060C,YNL242W,YOL138C,YOR216C,YAL023C,YAR002W,YBL102W,YBL106C,YBR165W,YBR172C…	SRP14,SRP101,SRP21,TEX1,SRP68,KAP104,TIM12,SEC66,SED4,GET3,ARF1,SEC31,SSS1,KAP122,PEF1,YPP1,KAR2,LST4,LOT6,TRX1,SEC72,SEC61,RNA1,SFB2,PEX6,SEC12,MDY2,GET4,SEC63,SEC62,GLE1,PEX7,TRS23,PEX10,PEX14,BRR6,MLP1,PEX13,SEC65,PEX12,SAM37,ATG2,RTC1,RUD3,PMT2,NUP60,SFT2,SRO77,UBS1,SMY2,ERV15,GBP2,PMT1,SHR3,GCS1,SSB1,HPR1,ENT5,SEC5,HSP78,PEP7,SEM1,YRA1,SXM1,NPL3,VPS60,GRH1,ECM10,RPS26B,ERP6,VPS45,RPS26A,YPT3…
152	GO:0051716	0.00179895	470	853	cellular response to stimulus	YBR276C,YDL102W,YKL092C,YMR038C,YNL053W,YNL102W,YOL090W,YDL240W,YER093C,YFL047W,YHR186C,YJR066W,YMR068W,YNL006W,YPR052C,YAL015C,YAR007C,YBR114W,YBR173C,YBR278W,YCL055W,YCR014C,YDL006W,YDL042C,YDL159W,YDL235C,YDR097C,YDR121W,YDR359C,YEL018W,YER089C,YER171W,YFL024C,YFR027W,YFR034C,YGL019W,YGL035C,YGL090W,YGL150C,YGL253W,YGR002C,YHL007C,YHR090C,YIL139C,YJL090C,YJL173C,YJR052W,YKL112W,YKL113C,YKL114C…	PPS1,POL3,BUD2,CCS1,MSG5,POL1,MSH2,LRG1,TSC11,RGD2,KOG1,TOR1,AVO2,LST8,NHP6A,NTG1,RFA1,RAD16,UMP1,DPB3,KAR4,POL4,PTC1,SIR2,STE7,YPD1,MSH6,DPB4,EAF1,EAF5,PTC2,RAD3,EPL1,ECO1,PHO4,CKB1,MIG1,LIF1,INO80,HXK2,SWC4,STE20,YNG2,REV7,DPB11,RFA3,RAD7,ABF1,RAD27,APN1,NSE1,RAD5,STE11,SMC6,YAP1,OGG1,SUB1,YKU80,RAD14,YAF9,EAF7,POL2,RFA2,NTG2,DNL4,CKB2,RAS1,YRR1,ESA1,REV1,DDC1,SYT1,DPB2,FUN30,LTE1,SAW1,GEM1,APN…
153	GO:0051603	0.00187116	127	210	proteolysis involved in cellular protein catabolic process	YGL141W,YCL008C,YGR003W,YJL047C,YKL041W,YLR025W,YLR119W,YMR077C,YPL002C,YBL041W,YBL057C,YDL132W,YDL139C,YDR054C,YDR143C,YDR363W-A,YER012W,YER094C,YFL009W,YFR036W,YGL003C,YGL017W,YGR135W,YGR253C,YHR166C,YJL001W,YLR207W,YOL038W,YOL054W,YOR362C,YPL052W,YPR103W,YBL067C,YBR058C,YDL122W,YDL190C,YDR181C,YER098W,YER144C,YER151C,YFR005C,YFR010W,YIL156W,YIR025W,YJL197W,YLR127C,YMR223W,YMR304W,YNL186W,YOR12…	HUL5,STP22,CUL3,RTT101,VPS24,SNF7,SRN2,VPS20,SNF8,PRE7,PTH2,CDC53,SCM3,CDC34,SAN1,SEM1,PRE1,PUP3,CDC4,CDC26,CDH1,ATE1,PRE9,PUP2,CDC23,PRE3,HRD3,PRE6,PSH1,PRE10,OAZ1,PRE2,UBP13,UBP14,UBP1,UFD2,SAS4,UBP9,UBP5,UBP3,SAD1,UBP6,UBP7,MND2,UBP12,APC2,UBP8,UBP15,UBP10,UBP2,UBP16,PMT2,RPN4,PMT1,YDR131C,YDR161W,UBC1,UBC6,MET30,SSH4,YLR057W,LCL2,UBX4,HLJ1,EAR1,ASI3,YDJ1,ASI2,TRE2,CNE1,UBC4,RAD16,ATG14,NPL4,U…
154	GO:0045727	0.00190552	24	31	positive regulation of translation	YEL034W,YNL255C,YBR185C,YDL069C,YDR350C,YOL027C,YBR120C,YBR189W,YDR258C,YDR404C,YER025W,YER035W,YER153C,YGL123W,YGR178C,YGR222W,YJL140W,YKL139W,YLR289W,YMR257C,YNR045W,YJL006C,YML112W,YJL131C	HYP2,GIS2,MBA1,CBS1,ATP22,MDM38,CBP6,RPS9B,HSP78,RPB7,GCD11,EDC2,PET122,RPS2,PBP1,PET54,RPB4,CTK1,GUF1,PET111,PET494,CTK2,CTK3,AIM23
155	GO:0051168	0.00215192	77	121	nuclear export	YNL253W,YDL207W,YGL247W,YBR165W,YCL011C,YDL229W,YDR138W,YDR363W-A,YDR381W,YDR395W,YDR432W,YER131W,YGL189C,YGL238W,YGR214W,YJL041W,YKL205W,YLR048W,YLR264W,YML026C,YMR047C,YMR255W,YMR308C,YNL178W,YNL209W,YNR034W,YOR046C,YOR112W,YOR167C,YPL169C,YPL239W,YPR016C,YAR002W,YBR111W-A,YCR047C,YDL088C,YDL116W,YDL166C,YDR091C,YDR267C,YDR361C,YER036C,YER107C,YER125W,YFR002W,YGL066W,YGL097W,YGL099W,YGL122C,YGL…	TEX1,GLE1,BRR6,UBS1,GBP2,SSB1,HPR1,SEM1,YRA1,SXM1,NPL3,RPS26B,RPS26A,CSE1,RPS0A,NSP1,LOS1,RPS0B,RPS28B,RPS18B,NUP116,GFD1,PSE1,RPS3,SSB2,SOL1,DBP5,CEX1,RPS28A,MEX67,YAR1,TIF6,NUP60,SUS1,BUD23,ASM4,NUP84,FAP7,RLI1,CIA1,BCP1,ARB1,GLE2,RSP5,NIC96,SGF73,SRM1,LSG1,NAB2,RPS2,NUP49,BUD13,CRM1,ZUO1,RPF1,THP2,APQ12,YRB2,NOP9,NUP82,RPB4,NUP85,RPS5,NUP100,NUP133,MLP1,MFT1,NUP188,RNA1,MSG5,JJJ1,RPS15,THP1,NU…
156	GO:0000724	0.00223503	35	49	double-strand break repair via homologous recombination	YEL019C,YAR007C,YDR075W,YDR363W,YJL173C,YLR247C,YMR190C,YMR224C,YNL312W,YBL023C,YBR160W,YBR202W,YBR289W,YDL017W,YDR004W,YDR013W,YDR076W,YEL032W,YGL201C,YJL090C,YJR043C,YJR046W,YKL108W,YLR103C,YLR274W,YLR383W,YMR078C,YMR106C,YOL146W,YOR144C,YPR135W,YBR073W,YDR369C,YGL163C,YNL250W	MMS21,RFA1,PPH3,ESC2,RFA3,IRC20,SGS1,MRE11,RFA2,MCM2,CDC28,MCM7,SNF5,CDC7,RAD57,PSF1,RAD55,MCM3,MCM6,DPB11,POL32,TAH11,SLD2,CDC45,MCM5,SMC6,CTF18,YKU80,PSF3,ELG1,CTF4,RDH54,XRS2,RAD54,RAD50
157	GO:0016571	0.00230371	20	25	histone methylation	YAR003W,YBR175W,YBR258C,YDR440W,YDR469W,YHR207C,YJL168C,YKL018W,YLR015W,YPL138C,YBR133C,YBR060C,YBR111W-A,YBR279W,YGL244W,YLR449W,YMR223W,YOL145C,YOR123C,YPL055C	SWD1,SWD3,SHG1,DOT1,SDC1,SET5,SET2,SWD2,BRE2,SPP1,HSL7,ORC2,SUS1,PAF1,RTF1,FPR4,UBP8,CTR9,LEO1,LGE1
158	GO:0071038	0.00230985	14	16	nuclear polyadenylation-dependent tRNA catabolic process	YCR035C,YDL111C,YDL175C,YDR280W,YGR095C,YGR158C,YGR195W,YHR069C,YNL232W,YOL021C,YOL115W,YOL142W,YOR001W,YNL299W	RRP43,RRP42,AIR2,RRP45,RRP46,MTR3,SKI6,RRP4,CSL4,DIS3,PAP2,RRP40,RRP6,TRF5
159	GO:0000028	0.00230985	14	16	ribosomal small subunit assembly	YCL031C,YAL026C,YBR048W,YCR031C,YDR025W,YDR447C,YGR214W,YHR021C,YJL191W,YKL156W,YLR048W,YLR167W,YML024W,YNR054C	RRP7,DRS2,RPS11B,RPS14A,RPS11A,RPS17B,RPS0A,RPS27B,RPS14B,RPS27A,RPS0B,RPS31,RPS17A,ESF2
160	GO:0070651	0.00230985	14	16	nonfunctional rRNA decay	YCR035C,YDL111C,YDR280W,YGR095C,YGR158C,YGR195W,YHR069C,YNL232W,YOL142W,YJL047C,YKR084C,YNL001W,YOL021C,YPR164W	RRP43,RRP42,RRP45,RRP46,MTR3,SKI6,RRP4,CSL4,RRP40,RTT101,HBS1,DOM34,DIS3,MMS1
161	GO:0016078	0.00230985	14	16	tRNA catabolic process	YCR035C,YDL111C,YDL175C,YDR280W,YGR095C,YGR158C,YGR195W,YHR069C,YNL232W,YOL021C,YOL115W,YOL142W,YOR001W,YNL299W	RRP43,RRP42,AIR2,RRP45,RRP46,MTR3,SKI6,RRP4,CSL4,DIS3,PAP2,RRP40,RRP6,TRF5
162	GO:0022402	0.00234146	319	568	cell cycle process	YCR092C,YDL102W,YDL154W,YDR097C,YNL082W,YNL088W,YNL102W,YOL090W,YKL052C,YBR038W,YBR160W,YDL225W,YGR044C,YJL187C,YKL185W,YML074C,YPL267W,YAL024C,YAL034W-A,YBL031W,YBL034C,YBL063W,YBR057C,YBR073W,YBR107C,YBR133C,YBR158W,YBR211C,YBR250W,YCL029C,YCL032W,YCL055W,YDL001W,YDL003W,YDL008W,YDL017W,YDL047W,YDL088C,YDL155W,YDR004W,YDR016C,YDR113C,YDR118W,YDR137W,YDR201W,YDR254W,YDR260C,YDR320C-A,YDR325W,YDR…	MSH3,POL3,MSH5,MSH6,PMS1,TOP2,POL1,MSH2,ASK1,CHS2,CDC28,SHS1,RME1,SWE1,ASH1,FPR3,ACM1,LTE1,MTW1,SHE1,STU1,KIP1,MUM2,RDH54,IML3,HSL7,AMN1,AME1,SPO23,BIK1,STE50,KAR4,RMD1,MCD1,APC11,CDC7,SIT4,ASM4,CLB3,RAD57,DAD1,PDS1,APC4,RGP1,SPC19,CHL4,SWM1,DAD4,YCG1,XRS2,NKP1,MUS81,LRS4,YDR506C,MMS21,CIN8,BIM1,PMD1,ISC10,SMC1,CDC4,MOB2,SMC2,CDC26,CNN1,CDH1,DUO1,MAD1,SRM1,IME4,SKI8,CSE1,RMR1,DAM1,OKP1,BUB1,NPR3,…
163	GO:0000459	0.00246379	16	19	exonucleolytic trimming involved in rRNA processing	YLR059C,YLR107W,YCR035C,YDL111C,YDR280W,YGR095C,YGR158C,YGR195W,YHR069C,YHR081W,YLR293C,YNL002C,YNL232W,YOL021C,YOL142W,YOR001W	REX2,REX3,RRP43,RRP42,RRP45,RRP46,MTR3,SKI6,RRP4,LRP1,GSP1,RLP7,CSL4,DIS3,RRP40,RRP6
164	GO:0006862	0.00246379	16	19	nucleotide transport	YBL030C,YBR192W,YKL165C,YEL004W,YER039C,YGL225W,YGR260W,YEL006W,YPL244C,YAL053W,YHR002W,YIL134W,YML038C,YNL083W,YPL221W,YGL139W	PET9,RIM2,MCD4,YEA4,HVG1,VRG4,TNA1,YEA6,HUT1,FLC2,LEU5,FLX1,YMD8,SAL1,FLC1,FLC3
165	GO:0090503	0.00246379	16	19	RNA phosphodiester bond hydrolysis, exonucleolytic	YLR059C,YLR107W,YCR035C,YDL111C,YDR280W,YGR095C,YGR158C,YGR195W,YHR069C,YHR081W,YLR293C,YNL002C,YNL232W,YOL021C,YOL142W,YOR001W	REX2,REX3,RRP43,RRP42,RRP45,RRP46,MTR3,SKI6,RRP4,LRP1,GSP1,RLP7,CSL4,DIS3,RRP40,RRP6
166	GO:0006289	0.00269923	39	56	nucleotide-excision repair	YDL102W,YAR007C,YBR114W,YER171W,YJL173C,YJR052W,YKL112W,YMR201C,YNL312W,YDR314C,YER162C,YML060W,YPL096W,YBR279W,YDR440W,YGL048C,YGL070C,YGL244W,YGR063C,YML010W,YOL145C,YOR123C,YBR088C,YDL164C,YDR138W,YDR217C,YDR381W,YDR460W,YER173W,YHL025W,YLR005W,YML011C,YNL262W,YOL072W,YPL122C,YPR056W,YJL090C,YJR006W,YJR043C	POL3,RFA1,RAD16,RAD3,RFA3,RAD7,ABF1,RAD14,RFA2,RAD34,RAD4,OGG1,PNG1,PAF1,DOT1,RPT6,RPB9,RTF1,SPT4,SPT5,CTR9,LEO1,POL30,CDC9,HPR1,RAD9,YRA1,TFB3,RAD24,SNF6,SSL1,RAD33,POL2,THP1,TFB2,TFB4,DPB11,POL31,POL32
167	GO:0034655	0.00277189	160	272	nucleobase-containing compound catabolic process	YKL092C,YCR035C,YDL111C,YDR279W,YDR280W,YGR095C,YGR158C,YGR195W,YHR069C,YLR154C,YNL232W,YOL021C,YOL142W,YAL015C,YAL021C,YBR252W,YCL050C,YCR067C,YDL102W,YDL165W,YDL175C,YDR400W,YDR530C,YER035W,YER165W,YGL178W,YGL246C,YGR058W,YIL038C,YJL208C,YJR006W,YJR043C,YJR069C,YKL113C,YKL149C,YLR371W,YML060W,YMR125W,YNL001W,YNL016W,YNL072W,YNL224C,YNR026C,YNR052C,YOL043C,YOL115W,YOL139C,YOL149W,YOR001W,YAL035W…	BUD2,RRP43,RRP42,RNH202,RRP45,RRP46,MTR3,SKI6,RRP4,RNH203,CSL4,DIS3,RRP40,NTG1,CCR4,DUT1,APA1,SED4,POL3,CDC36,AIR2,URH1,APA2,EDC2,PAB1,MPT5,RAI1,PEF1,NOT3,NUC1,POL31,POL32,HAM1,RAD27,DBR1,ROM2,OGG1,STO1,DOM34,PUB1,RNH201,SQS1,SEC12,POP2,NTG2,PAP2,CDC33,DCP1,RRP6,FUN12,GEM1,FZO1,GET3,RDI1,GCS1,LRG1,SNQ2,YDR061W,RLI1,SUP35,AHA1,RGA2,SAC7,GCD11,ARB1,GYP8,RGD2,GCN20,YRB30,GTS1,MDR1,RSR1,OCA5,VMR1,MTG…
168	GO:0008104	0.00287881	361	649	protein localization	YDL092W,YDR292C,YKL052C,YKL122C,YOL062C,YPL243W,YAR014C,YBR017C,YBR091C,YBR171W,YBR211C,YDL100C,YDR086C,YFR003C,YGL016W,YGR198W,YJL034W,YKL176C,YLR011W,YLR292C,YLR378C,YMR235C,YNL233W,YNL329C,YOL111C,YOR164C,YOR254C,YPL018W,YPL094C,YAL007C,YAL014C,YAR002C-A,YAR002W,YBL017C,YBL040C,YBL050W,YBL102W,YBR077C,YBR080C,YBR097W,YBR102C,YBR111W-A,YBR128C,YBR162W-A,YBR164C,YBR170C,YBR201W,YBR217W,YBR264C,Y…	SRP14,SRP101,ASK1,SRP21,APM4,SRP68,BUD14,KAP104,TIM12,SEC66,AME1,GET3,SSS1,YPI1,KAP122,YPP1,KAR2,LST4,LOT6,SEC72,SEC61,RNA1,BNI4,PEX6,MDY2,GET4,SEC63,CTF19,SEC62,ERP2,SYN8,ERP1,NUP60,PEP1,ERD2,SEC17,SFT2,SLM4,SEC18,VPS15,EXO84,SUS1,ATG14,YSY6,ARL1,NPL4,DER1,ATG12,YPT10,STP22,SED4,ERP3,USO1,ASM4,IWR1,NUP84,CDC48,ARF1,SEC31,GLE1,SHR3,TIM22,GCS1,BRE4,VPS54,TGL2,VPS41,DNF2,PEX7,ENT5,CPR1,SEC5,SLY1,VP…
169	GO:0048285	0.0029164	126	210	organelle fission	YKL052C,YAL024C,YAL034W-A,YBL031W,YBL034C,YBL063W,YBR107C,YBR133C,YBR158W,YBR160W,YBR211C,YCL029C,YDL003W,YDL008W,YDL017W,YDL047W,YDL088C,YDL155W,YDR016C,YDR113C,YDR118W,YDR137W,YDR201W,YDR254W,YDR260C,YDR320C-A,YDR325W,YDR383C,YEL019C,YEL061C,YER016W,YFL008W,YFL009W,YFL034C-B,YFR031C,YFR036W,YFR046C,YGL003C,YGL061C,YGL086W,YGL097W,YGL238W,YGR044C,YGR113W,YGR179C,YHR115C,YHR166C,YIL026C,YIL122W,Y…	ASK1,LTE1,MTW1,SHE1,STU1,KIP1,IML3,HSL7,AMN1,CDC28,AME1,BIK1,MCD1,APC11,CDC7,SIT4,ASM4,CLB3,DAD1,PDS1,APC4,RGP1,SPC19,CHL4,SWM1,DAD4,YCG1,NKP1,MMS21,CIN8,BIM1,SMC1,CDC4,MOB2,SMC2,CDC26,CNN1,CDH1,DUO1,MAD1,SRM1,CSE1,RME1,DAM1,OKP1,DMA1,CDC23,IRR1,POG1,MND2,MAD3,SMC3,SWE1,TAH11,MCM22,MIF2,SPC34,APC2,CBF5,NDL1,MIH1,PDS5,DOM34,INN1,TRF5,EGT2,NUF2,PAP2,PEX11,SGO1,CDC31,PAC1,CTF19,PEX25,KIP2,NSL1,ACM1,…
170	GO:0033036	0.00293831	425	771	macromolecule localization	YDL092W,YDR292C,YKL052C,YKL122C,YNL253W,YOL062C,YPL243W,YAR014C,YAR042W,YBR017C,YBR091C,YBR171W,YBR211C,YDL100C,YDR086C,YFR003C,YGL016W,YGR198W,YHR073W,YJL034W,YJL145W,YKL176C,YLR011W,YLR292C,YLR378C,YLR380W,YMR079W,YMR235C,YNL231C,YNL233W,YNL264C,YNL329C,YOL111C,YOR164C,YOR254C,YPL018W,YPL094C,YPL145C,YAL007C,YAL014C,YAL026C,YAL029C,YAR002C-A,YAR002W,YBL017C,YBL040C,YBL050W,YBL102W,YBR077C,YBR08…	SRP14,SRP101,ASK1,SRP21,TEX1,APM4,SRP68,BUD14,SWH1,KAP104,TIM12,SEC66,AME1,GET3,SSS1,YPI1,KAP122,YPP1,OSH3,KAR2,SFH5,LST4,LOT6,SEC72,SEC61,CSR1,SEC14,RNA1,PDR16,BNI4,PDR17,PEX6,MDY2,GET4,SEC63,CTF19,SEC62,KES1,ERP2,SYN8,DRS2,MYO4,ERP1,NUP60,PEP1,ERD2,SEC17,SFT2,SLM4,SEC18,VPS15,EXO84,SUS1,ATG14,YSY6,ARL1,NPL4,DER1,ATG12,YPT10,STP22,SED4,ERP3,USO1,ASM4,IWR1,NUP84,CDC48,ARF1,SEC31,GLE1,SHR3,TIM22,G…
171	GO:0007049	0.00303909	365	657	cell cycle	YCR092C,YDL102W,YDL154W,YDR097C,YNL082W,YNL088W,YNL102W,YOL090W,YKL052C,YBR038W,YBR160W,YDL127W,YDL225W,YGL134W,YGR044C,YJL187C,YKL185W,YLR079W,YML074C,YNL289W,YOL001W,YPL267W,YAL024C,YAL034W-A,YAL040C,YAL047C,YAR014C,YBL023C,YBL031W,YBL034C,YBL063W,YBR057C,YBR073W,YBR087W,YBR107C,YBR133C,YBR158W,YBR202W,YBR211C,YBR250W,YBR274W,YBR275C,YBR276C,YCL014W,YCL029C,YCL032W,YCL055W,YCR063W,YDL001W,YDL00…	MSH3,POL3,MSH5,MSH6,PMS1,TOP2,POL1,MSH2,ASK1,CHS2,CDC28,PCL2,SHS1,PCL10,RME1,SWE1,ASH1,SIC1,FPR3,PCL1,PHO80,ACM1,LTE1,MTW1,CLN3,SPC72,BUD14,MCM2,SHE1,STU1,KIP1,MUM2,RDH54,RFC5,IML3,HSL7,AMN1,MCM7,AME1,SPO23,CHK1,RIF1,PPS1,BUD3,BIK1,STE50,KAR4,BUD31,RMD1,MCD1,APC11,CDC7,SIT4,ASM4,KIN28,CYK3,CDC48,CDC53,CLB3,CDC9,PCL9,CWC2,RAD57,PSF1,DAD1,CDC34,PDS1,APC4,RGP1,CDC37,SCC2,CDC1,VPS64,SPC19,RAD9,CHL4,S…
172	GO:0000375	0.00305273	73	115	RNA splicing, via transesterification reactions	YDL209C,YDR088C,YDR194C,YDR416W,YFR005C,YGL174W,YGR222W,YGR278W,YHL038C,YIR021W,YJL203W,YKL012W,YKR022C,YMR240C,YMR268C,YNL245C,YNR011C,YPR134W,YBR055C,YBR119W,YDR163W,YBR065C,YBR152W,YDR364C,YDR432W,YDR482C,YKL074C,YKL173W,YNL224C,YNL286W,YBL074C,YBR102C,YDL098C,YDR235W,YER172C,YGL030W,YGR063C,YGR074W,YGR129W,YJR050W,YJR084W,YKR086W,YLL036C,YLR117C,YLR323C,YLR382C,YML010W,YMR213W,YNL138W-A,YNL14…	CWC2,SLU7,MSS116,SYF1,SAD1,BUD13,PET54,CWC22,CBP2,MRS1,PRP21,PRP40,NTR2,CUS1,PRP24,CWC25,PRP2,MSS18,PRP6,MUD1,CWC15,ECM2,SPP381,CDC40,NPL3,CWC21,MUD2,SNU114,SQS1,CUS2,AAR2,EXO84,SNU23,PRP42,BRR2,RPL30,SPT4,SMD1,SYF2,ISY1,CSN12,PRP16,PRP19,CLF1,CWC24,NAM2,SPT5,CEF1,YSF3,LSM7,SWT21,SNU66,MNE1,CBC2,LEA1,THP3,BRR1,DIB1,LSM2,BUD31,LSM6,PRP3,LSM4,SNU71,SNP1,LSM8,SMD2,YHC1,STO1,SME1,PRP4,PRP5,PRP28
173	GO:0015748	0.00313884	31	43	organophosphate ester transport	YBL030C,YBR192W,YGR096W,YJL145W,YKL165C,YLR380W,YMR079W,YNL231C,YNL264C,YAL026C,YDR093W,YEL004W,YER039C,YER166W,YGL225W,YGR260W,YAL010C,YEL006W,YGL219C,YOL009C,YPL244C,YAL053W,YHR002W,YIL134W,YKL126W,YML038C,YMR060C,YNL083W,YNL323W,YPL221W,YGL139W	PET9,RIM2,TPC1,SFH5,MCD4,CSR1,SEC14,PDR16,PDR17,DRS2,DNF2,YEA4,HVG1,DNF1,VRG4,TNA1,MDM10,YEA6,MDM34,MDM12,HUT1,FLC2,LEU5,FLX1,YPK1,YMD8,SAM37,SAL1,LEM3,FLC1,FLC3
174	GO:0070646	0.0034343	26	35	protein modification by small protein removal	YDL122W,YER151C,YMR304W,YNL186W,YOR124C,YAR002W,YFR004W,YFR010W,YBR111W-A,YDL147W,YDL216C,YGL066W,YIL071C,YLR347C,YMR025W,YMR223W,YMR308C,YOL117W,YOR138C,YPL047W,YBR058C,YER098W,YER144C,YIL156W,YLL039C,YPL072W	UBP1,UBP3,UBP15,UBP10,UBP2,NUP60,RPN11,UBP6,SUS1,RPN5,RRI1,SGF73,PCI8,KAP95,CSI1,UBP8,PSE1,RRI2,RUP1,SGF11,UBP14,UBP9,UBP5,UBP7,UBI4,UBP16
175	GO:0044699	0.00343831	1564	2999	single-organism process	YBR276C,YCR092C,YDL102W,YDL154W,YDR097C,YGR083C,YKL092C,YML074C,YMR038C,YNL053W,YNL068C,YNL082W,YNL088W,YNL102W,YOL090W,YPL270W,YBL038W,YBR102C,YBR251W,YBR282W,YCR003W,YCR071C,YDL045W-A,YDL092W,YDL202W,YDL240W,YDR041W,YDR166C,YDR175C,YDR180W,YDR237W,YDR292C,YDR498C,YER050C,YER093C,YFL047W,YGL098W,YGL129C,YGL233W,YGR076C,YGR084C,YGR165W,YGR215W,YGR275W,YHR091C,YHR186C,YIL068C,YIL093C,YJL039C,YJR06…	PPS1,MSH3,POL3,MSH5,MSH6,GCD2,BUD2,FPR3,CCS1,MSG5,FKH2,PMS1,TOP2,POL1,MSH2,MDL2,MRPL16,EXO84,MRPS5,MRPL27,MRPL32,IMG2,MRP10,SRP14,MRPL11,LRG1,RSM10,SEC5,RSM24,SCC2,MRPL7,SRP101,SEC20,RSM18,TSC11,RGD2,USE1,RSM23,SEC15,MRPL25,MRP13,MRPS35,RSM27,RTT102,MSR1,KOG1,SEC6,RSM25,NUP192,TOR1,CDC11,RSM26,MRP17,ASK1,SRP21,RSM22,MRPL20,SEC22,MRPL15,MRPL4,NDC1,POB3,MRPL3,AVO2,NPL6,MRPS8,MRPS17,MRPL24,MRP7,LST8…
176	GO:0009452	0.00345352	11	12	7-methylguanosine RNA capping	YBR236C,YGL130W,YMR125W,YPL157W,YPL228W,YGR063C,YML010W,YBR160W,YCR047C,YDL108W,YNR046W	ABD1,CEG1,STO1,TGS1,CET1,SPT4,SPT5,CDC28,BUD23,KIN28,TRM112
177	GO:0036260	0.00345352	11	12	RNA capping	YBR236C,YGL130W,YMR125W,YPL157W,YPL228W,YGR063C,YML010W,YBR160W,YCR047C,YDL108W,YNR046W	ABD1,CEG1,STO1,TGS1,CET1,SPT4,SPT5,CDC28,BUD23,KIN28,TRM112
178	GO:0070647	0.00345883	103	169	protein modification by small protein conjugation or removal	YGL141W,YBR082C,YBR279W,YDL122W,YDL132W,YDL139C,YDL190C,YDR054C,YDR092W,YDR139C,YDR143C,YDR265W,YDR266C,YER068W,YER116C,YER125W,YER151C,YFL009W,YGL003C,YGL087C,YGL131C,YGL244W,YHR111W,YHR115C,YHR166C,YKL210W,YKR017C,YLR024C,YLR032W,YLR306W,YMR080C,YMR100W,YMR247C,YMR304W,YNL186W,YOL054W,YOL145C,YOR123C,YOR124C,YOR156C,YPL003W,YPL267W,YPR066W,YPR093C,YPR180W,YCR066W,YDL008W,YDR118W,YDR131C,YDR177W…	HUL5,UBC4,PAF1,UBP1,CDC53,SCM3,UFD2,CDC34,UBC13,RUB1,SAN1,PEX10,YDR266C,MOT2,SLX8,RSP5,UBP3,CDC4,CDH1,MMS2,SNT2,RTF1,UBA4,DMA1,CDC23,UBA1,YKR017C,UBR2,RAD5,UBC12,NAM7,MUB1,RKR1,UBP15,UBP10,PSH1,CTR9,LEO1,UBP2,NFI1,ULA1,ACM1,UBA3,ASR1,AOS1,RAD18,APC11,APC4,YDR131C,UBC1,SWM1,UBC8,MMS21,UBC6,CDC26,CUL3,UBR1,MET30,MND2,RTT101,DAS1,PRP19,APC2,BUL2,BUL1,HRD1,NUP60,UBS1,RPN11,UBP6,LAG2,RFA1,SUS1,RAD16,R…
179	GO:0007067	0.00347639	119	198	mitosis	YKL052C,YAL024C,YAL034W-A,YBL031W,YBL034C,YBL063W,YBR107C,YBR133C,YBR158W,YBR160W,YBR211C,YCL029C,YDL003W,YDL008W,YDL017W,YDL047W,YDL088C,YDL155W,YDR016C,YDR113C,YDR118W,YDR137W,YDR201W,YDR254W,YDR260C,YDR320C-A,YDR325W,YDR383C,YEL019C,YEL061C,YER016W,YFL008W,YFL009W,YFL034C-B,YFR031C,YFR036W,YFR046C,YGL003C,YGL061C,YGL086W,YGL097W,YGL238W,YGR044C,YGR113W,YGR179C,YHR115C,YHR166C,YIL026C,YIL122W,Y…	ASK1,LTE1,MTW1,SHE1,STU1,KIP1,IML3,HSL7,AMN1,CDC28,AME1,BIK1,MCD1,APC11,CDC7,SIT4,ASM4,CLB3,DAD1,PDS1,APC4,RGP1,SPC19,CHL4,SWM1,DAD4,YCG1,NKP1,MMS21,CIN8,BIM1,SMC1,CDC4,MOB2,SMC2,CDC26,CNN1,CDH1,DUO1,MAD1,SRM1,CSE1,RME1,DAM1,OKP1,DMA1,CDC23,IRR1,POG1,MND2,MAD3,SMC3,SWE1,TAH11,MCM22,MIF2,SPC34,APC2,CBF5,NDL1,MIH1,PDS5,DOM34,INN1,TRF5,EGT2,NUF2,PAP2,SGO1,CDC31,PAC1,CTF19,KIP2,NSL1,ACM1,MCM16,DIB1,P…
180	GO:0000280	0.00363111	120	200	nuclear division	YKL052C,YAL024C,YAL034W-A,YBL031W,YBL034C,YBL063W,YBR107C,YBR133C,YBR158W,YBR160W,YBR211C,YCL029C,YDL003W,YDL008W,YDL017W,YDL047W,YDL088C,YDL155W,YDR016C,YDR113C,YDR118W,YDR137W,YDR201W,YDR254W,YDR260C,YDR320C-A,YDR325W,YDR383C,YEL019C,YEL061C,YER016W,YFL008W,YFL009W,YFL034C-B,YFR031C,YFR036W,YFR046C,YGL003C,YGL061C,YGL086W,YGL097W,YGL238W,YGR044C,YGR113W,YGR179C,YHR115C,YHR166C,YIL026C,YIL122W,Y…	ASK1,LTE1,MTW1,SHE1,STU1,KIP1,IML3,HSL7,AMN1,CDC28,AME1,BIK1,MCD1,APC11,CDC7,SIT4,ASM4,CLB3,DAD1,PDS1,APC4,RGP1,SPC19,CHL4,SWM1,DAD4,YCG1,NKP1,MMS21,CIN8,BIM1,SMC1,CDC4,MOB2,SMC2,CDC26,CNN1,CDH1,DUO1,MAD1,SRM1,CSE1,RME1,DAM1,OKP1,DMA1,CDC23,IRR1,POG1,MND2,MAD3,SMC3,SWE1,TAH11,MCM22,MIF2,SPC34,APC2,CBF5,NDL1,MIH1,PDS5,DOM34,INN1,TRF5,EGT2,NUF2,PAP2,SGO1,CDC31,PAC1,CTF19,KIP2,NSL1,ACM1,MCM16,DIB1,P…
181	GO:1901135	0.00397716	230	404	carbohydrate derivative metabolic process	YEL058W,YKL092C,YMR278W,YAR015W,YBL082C,YBR002C,YBR252W,YCL050C,YCR067C,YDL095W,YDL103C,YDR072C,YDR226W,YDR399W,YDR400W,YDR530C,YEL021W,YEL036C,YER001W,YER026C,YER070W,YGL047W,YGL065C,YGR058W,YIL014W,YJL002C,YJL091C,YJL183W,YJR057W,YKL165C,YKR043C,YLR371W,YML106W,YML115C,YMR120C,YNL129W,YNL224C,YNR026C,YNR059W,YOL011W,YPL050C,YAL023C,YAL035W,YAL048C,YBL068W,YBR004C,YBR015C,YBR038W,YBR110W,YBR179C…	PCM1,BUD2,PGM3,ADE1,ALG3,RER2,DUT1,APA1,SED4,PMT1,QRI1,IPT1,ADK1,HPT1,URH1,APA2,URA3,ANP1,MNN1,CHO1,RNR1,ALG13,ALG2,PEF1,MNT3,OST1,GWT1,MNN11,CDC8,MCD4,YKR043C,ROM2,URA5,VAN1,ADE17,NRK1,SQS1,SEC12,MNT4,PLB3,MNN9,PMT2,FUN12,GEM1,PRS4,GPI18,MNN2,CHS2,ALG1,FZO1,KTR4,ALG7,PER1,PMT5,GET3,RDI1,VMA1,GCS1,LRG1,SNQ2,DAS2,TGL2,YDR061W,RLI1,SUP35,AHA1,GTB1,CCC2,GPI11,RGA2,SAC7,ADE8,GPI17,APT2,SAM2,GDA1,YND1…
182	GO:0001510	0.00398841	24	32	RNA methylation	YBL024W,YBR061C,YDL014W,YDL112W,YGL050W,YJL125C,YML005W,YML014W,YOL093W,YOL125W,YOL141W,YPL030W,YBR236C,YHR070W,YKR056W,YMR228W,YOR201C,YPL157W,YCR047C,YDR120C,YGL192W,YLR186W,YNR046W,YOR239W	NCL1,TRM7,NOP1,TRM3,TYW3,GCD14,TRM12,TRM9,TRM10,TRM13,PPM2,TRM44,ABD1,TRM5,TRM2,MTF1,MRM1,TGS1,BUD23,TRM1,IME4,EMG1,TRM112,ABP140
183	GO:0006308	0.00401098	17	21	DNA catabolic process	YAL015C,YJL208C,YML060W,YOL043C,YAL027W,YBR160W,YCR092C,YER142C,YHR164C,YKL113C,YMR190C,YOL090W,YOR033C,YAL019W,YBL055C,YMR224C,YNL250W	NTG1,NUC1,OGG1,NTG2,SAW1,CDC28,MSH3,MAG1,DNA2,RAD27,SGS1,MSH2,EXO1,FUN30,YBL055C,MRE11,RAD50
184	GO:0006352	0.00401752	45	67	DNA-dependent transcription, initiation	YGR005C,YGR186W,YML114C,YDL005C,YDR404C,YER148W,YGL043W,YGL207W,YGR246C,YHR041C,YHR058C,YJL140W,YKL028W,YML069W,YMR039C,YMR172W,YMR228W,YOL051W,YOR194C,YPR052C,YPR086W,YDR145W,YDR167W,YGL112C,YGL244W,YKR062W,YML015C,YMR236W,YBR245C,YGL048C,YJR017C,YBL093C,YGL025C,YGL066W,YGL070C,YKL125W,YKL144C,YKL145W,YML098W,YMR112C,YNL151C,YOL145C,YOR117W,YPL082C,YJL025W	TFG2,TFG1,TAF8,MED2,RPB7,SPT15,DST1,SPT16,BRF1,SRB2,MED6,RPB4,TFA1,POB3,SUB1,HOT1,MTF1,GAL11,TOA1,NHP6A,SUA7,TAF12,TAF10,TAF6,RTF1,TFA2,TAF11,TAF9,ISW1,RPT6,ESS1,ROX3,PGD1,SGF73,RPB9,RRN3,RPC25,RPT1,TAF13,MED11,RPC31,CTR9,RPT5,MOT1,RRN7
185	GO:1901137	0.0040185	134	226	carbohydrate derivative biosynthetic process	YEL058W,YAR015W,YBL082C,YBR002C,YDL095W,YDL103C,YDR226W,YDR399W,YEL021W,YEL036C,YER001W,YER026C,YER070W,YGL047W,YGL065C,YIL014W,YJL002C,YJL091C,YJL183W,YJR057W,YKL165C,YKR043C,YML106W,YML115C,YMR120C,YNR059W,YPL050C,YAL023C,YBL068W,YBR004C,YBR015C,YBR038W,YBR110W,YBR199W,YBR243C,YBR252W,YCR044C,YDL093W,YDR020C,YDR221W,YDR270W,YDR302W,YDR408C,YDR434W,YDR441C,YDR502C,YEL042W,YER005W,YER099C,YGL167C…	PCM1,ADE1,ALG3,RER2,PMT1,QRI1,ADK1,HPT1,URA3,ANP1,MNN1,CHO1,RNR1,ALG13,ALG2,MNT3,OST1,GWT1,MNN11,CDC8,MCD4,YKR043C,URA5,VAN1,ADE17,MNT4,MNN9,PMT2,PRS4,GPI18,MNN2,CHS2,ALG1,KTR4,ALG7,DUT1,PER1,PMT5,DAS2,GTB1,CCC2,GPI11,ADE8,GPI17,APT2,SAM2,GDA1,YND1,PRS2,PMR1,OST5,ADE5%2C7,ADE6,PMT6,CAB4,PRS3,CAB2,LAS21,URA2,YUR1,MNN5,GPI14,ADO1,PMT4,CAB3,PRS1,URA1,KTR2,MEU1,TRX1,SAM1,ADE13,URA4,GAB1,TRM12,APT1,SE…
186	GO:0071042	0.0040517	13	15	nuclear polyadenylation-dependent mRNA catabolic process	YDL111C,YDR280W,YGR158C,YGR195W,YHR069C,YNL232W,YOL021C,YOL142W,YNL299W,YOL115W,YCR035C,YGR095C,YOR001W	RRP42,RRP45,MTR3,SKI6,RRP4,CSL4,DIS3,RRP40,TRF5,PAP2,RRP43,RRP46,RRP6
187	GO:0071047	0.0040517	13	15	polyadenylation-dependent mRNA catabolic process	YDL111C,YDR280W,YGR158C,YGR195W,YHR069C,YNL232W,YOL021C,YOL142W,YNL299W,YOL115W,YCR035C,YGR095C,YOR001W	RRP42,RRP45,MTR3,SKI6,RRP4,CSL4,DIS3,RRP40,TRF5,PAP2,RRP43,RRP46,RRP6
188	GO:0015931	0.0040661	91	148	nucleobase-containing compound transport	YNL253W,YBL030C,YBL042C,YBR192W,YER056C,YKL165C,YNL003C,YAL029C,YAR002W,YBR111W-A,YBR170C,YDL088C,YDL116W,YDL207W,YDR395W,YEL004W,YER039C,YER107C,YER110C,YER165W,YFR002W,YGL172W,YGL225W,YGL247W,YIL040W,YJL039C,YJL041W,YJL061W,YJR042W,YJR074W,YKL068W,YKR082W,YKR095W,YLR018C,YML031W,YML103C,YML107C,YMR047C,YMR125W,YMR255W,YOL072W,YOR046C,YOR098C,YOR257W,YPL169C,YPL178W,YPL226W,YGR260W,YCL011C,YDR13…	TEX1,PET9,FUI1,RIM2,FCY2,MCD4,PET8,MYO4,NUP60,SUS1,NPL4,ASM4,NUP84,GLE1,SXM1,YEA4,HVG1,GLE2,KAP123,PAB1,NIC96,NUP49,VRG4,BRR6,APQ12,NUP192,NSP1,NUP82,NUP85,MOG1,NUP100,NUP133,MLP1,POM34,NDC1,NUP188,PML39,NUP116,STO1,GFD1,THP1,DBP5,NUP1,CDC31,MEX67,CBC2,NEW1,TNA1,GBP2,HPR1,SEM1,YRA1,NPL3,YEA6,RPS26B,RPS26A,RPS0A,LOS1,RPS0B,RPS28B,RPS18B,PSE1,SOL1,NRT1,CEX1,RPS28A,HUT1,FLC2,RSP5,SGF73,SRM1,NAB2,RPS…
189	GO:0043634	0.00416859	15	18	polyadenylation-dependent ncRNA catabolic process	YCR035C,YDL111C,YDL175C,YDR280W,YGR095C,YGR158C,YGR195W,YHR069C,YNL232W,YOL021C,YOL115W,YOL142W,YOR001W,YHR081W,YNL299W	RRP43,RRP42,AIR2,RRP45,RRP46,MTR3,SKI6,RRP4,CSL4,DIS3,PAP2,RRP40,RRP6,LRP1,TRF5
190	GO:0071029	0.00416859	15	18	nuclear ncRNA surveillance	YCR035C,YDL111C,YDL175C,YDR280W,YGR095C,YGR158C,YGR195W,YHR069C,YNL232W,YOL021C,YOL115W,YOL142W,YOR001W,YHR081W,YNL299W	RRP43,RRP42,AIR2,RRP45,RRP46,MTR3,SKI6,RRP4,CSL4,DIS3,PAP2,RRP40,RRP6,LRP1,TRF5
191	GO:0071046	0.00416859	15	18	nuclear polyadenylation-dependent ncRNA catabolic process	YCR035C,YDL111C,YDL175C,YDR280W,YGR095C,YGR158C,YGR195W,YHR069C,YNL232W,YOL021C,YOL115W,YOL142W,YOR001W,YHR081W,YNL299W	RRP43,RRP42,AIR2,RRP45,RRP46,MTR3,SKI6,RRP4,CSL4,DIS3,PAP2,RRP40,RRP6,LRP1,TRF5
192	GO:0000467	0.00416859	15	18	exonucleolytic trimming to generate mature 3'-end of 5.8S rRNA from tricistronic rRNA transcript (SSU-rRNA, 5.8S rRNA, LSU-rRNA)	YLR059C,YLR107W,YCR035C,YDL111C,YDR280W,YGR095C,YGR158C,YGR195W,YHR069C,YHR081W,YLR293C,YNL232W,YOL021C,YOL142W,YOR001W	REX2,REX3,RRP43,RRP42,RRP45,RRP46,MTR3,SKI6,RRP4,LRP1,GSP1,CSL4,DIS3,RRP40,RRP6
193	GO:0000291	0.00416859	15	18	nuclear-transcribed mRNA catabolic process, exonucleolytic	YCR035C,YDL111C,YDR280W,YGR095C,YGR158C,YHR069C,YNL232W,YOL021C,YOL142W,YDR404C,YGL213C,YGR195W,YHR077C,YLR398C,YMR080C	RRP43,RRP42,RRP45,RRP46,MTR3,RRP4,CSL4,DIS3,RRP40,RPB7,SKI8,SKI6,NMD2,SKI2,NAM7
194	GO:0035268	0.00418106	8	8	protein mannosylation	YDL095W,YAL023C,YMR200W,YOR085W,YOR321W,YGR199W,YJR143C,YDL093W	PMT1,PMT2,ROT1,OST3,PMT3,PMT6,PMT4,PMT5
195	GO:0035269	0.00418106	8	8	protein O-linked mannosylation	YDL095W,YAL023C,YMR200W,YOR085W,YOR321W,YGR199W,YJR143C,YDL093W	PMT1,PMT2,ROT1,OST3,PMT3,PMT6,PMT4,PMT5
196	GO:0006370	0.00418106	8	8	7-methylguanosine mRNA capping	YBR236C,YGL130W,YMR125W,YPL228W,YGR063C,YML010W,YBR160W,YDL108W	ABD1,CEG1,STO1,CET1,SPT4,SPT5,CDC28,KIN28
197	GO:0051301	0.004249	174	300	cell division	YBR038W,YDL225W,YKR020W,YAL024C,YAL034W-A,YAL040C,YAL047C,YAR014C,YBL031W,YBL034C,YBL063W,YBR107C,YBR133C,YBR158W,YBR160W,YBR211C,YCL029C,YDL003W,YDL008W,YDL017W,YDL047W,YDL088C,YDL108W,YDL117W,YDL127W,YDL132W,YDL155W,YDL164C,YDL179W,YDR016C,YDR054C,YDR113C,YDR118W,YDR137W,YDR168W,YDR182W,YDR201W,YDR254W,YDR260C,YDR320C-A,YDR325W,YDR364C,YDR383C,YEL061C,YER016W,YFL008W,YFL009W,YFL034C-B,YFR031C,Y…	CHS2,SHS1,VPS51,LTE1,MTW1,CLN3,SPC72,BUD14,SHE1,STU1,KIP1,IML3,HSL7,AMN1,CDC28,AME1,BIK1,MCD1,APC11,CDC7,SIT4,ASM4,KIN28,CYK3,PCL2,CDC53,CLB3,CDC9,PCL9,DAD1,CDC34,PDS1,APC4,RGP1,CDC37,CDC1,SPC19,CHL4,SWM1,DAD4,YCG1,CDC40,NKP1,CIN8,BIM1,SMC1,CDC4,MOB2,SMC2,CDC26,CNN1,CDH1,DUO1,MAD1,SRM1,CSE1,RME1,CLB6,DAM1,RSR1,OKP1,DMA1,CDC23,IRR1,POG1,MND2,MAD3,SMC3,SWE1,CDC6,TAH11,CDC11,BIR1,MCM22,ASK1,MIF2,VPS…
198	GO:0009161	0.00437997	27	37	ribonucleoside monophosphate metabolic process	YAR015W,YDR399W,YEL021W,YMR120C,YBL068W,YDR020C,YDR408C,YDR441C,YER099C,YGL234W,YGR061C,YHL011C,YJL130C,YJR105W,YKL181W,YKL216W,YLR359W,YLR420W,YML022W,YML106W,YMR217W,YMR300C,YNL220W,YNR012W,YOL061W,YOR128C,YDR454C	ADE1,HPT1,URA3,ADE17,PRS4,DAS2,ADE8,APT2,PRS2,ADE5%2C7,ADE6,PRS3,URA2,ADO1,PRS1,URA1,ADE13,URA4,APT1,URA5,GUA1,ADE4,ADE12,URK1,PRS5,ADE2,GUK1
199	GO:0071824	0.00452653	88	143	protein-DNA complex subunit organization	YGR005C,YGR186W,YML114C,YBL006C,YBL023C,YBR060C,YBR195C,YBR202W,YBR215W,YCR052W,YCR084C,YDL002C,YDL005C,YDR121W,YEL032W,YER148W,YFL013C,YGL043W,YGL150C,YGL201C,YGL207W,YGR246C,YGR275W,YHR041C,YHR058C,YHR118C,YIL126W,YJL115W,YJL194W,YJR046W,YJR140C,YKL028W,YLL004W,YLL022C,YLR274W,YLR321C,YLR449W,YML069W,YML102W,YMR039C,YMR091C,YMR094W,YMR172W,YNL059C,YNL246W,YNL261W,YOL051W,YOR194C,YOR290C,YOR304W…	TFG2,TFG1,TAF8,LDB7,MCM2,ORC2,MSI1,MCM7,HPC2,RSC6,TUP1,NHP10,MED2,DPB4,MCM3,SPT15,IES1,DST1,INO80,MCM6,SPT16,BRF1,RTT102,SRB2,MED6,ORC6,STH1,ASF1,CDC6,TAH11,HIR3,TFA1,ORC3,HIF1,MCM5,SFH1,FPR4,POB3,CAC2,SUB1,NPL6,CTF13,HOT1,ARP5,VPS75,ORC5,GAL11,TOA1,SNF2,ISW2,RLF2,NHP6A,SUA7,ORC4,CSE4,ISW1,RPT6,ESS1,RTT106,ROX3,SWC5,RAD57,RAD55,TAF12,TAF10,CHL4,PGD1,SGF73,TAF6,SKI8,IPI1,SLD2,RPT1,ARP6,BDF1,TAF11,…
200	GO:0016568	0.00463683	126	212	chromatin modification	YML074C,YGR275W,YMR091C,YAL011W,YAR003W,YBL006C,YBL052C,YBR103W,YBR175W,YBR231C,YBR258C,YBR279W,YCR033W,YCR052W,YDL002C,YDR121W,YDR145W,YDR155C,YDR167W,YDR266C,YDR295C,YDR392W,YDR440W,YDR469W,YEL056W,YER051W,YFL013C,YFL024C,YGL112C,YGL131C,YGL150C,YGL163C,YGL244W,YGR002C,YGR252W,YHR090C,YHR207C,YIL126W,YJL115W,YJL168C,YJL176C,YJR060W,YJR119C,YKL018W,YKL112W,YKR017C,YKR029C,YLL002W,YLL022C,YLR015W…	FPR3,RTT102,NPL6,SWC3,SWD1,LDB7,SAS3,SIF2,SWD3,SWC5,SHG1,PAF1,SNT1,RSC6,NHP10,DPB4,TAF12,CPR1,TAF10,YDR266C,HDA2,SPT3,DOT1,SDC1,HAT2,JHD1,IES1,EPL1,TAF6,SNT2,INO80,RAD54,RTF1,SWC4,GCN5,YNG2,SET5,STH1,ASF1,SET2,SWI3,CBF1,JHD2,SWD2,ABF1,YKR017C,SET3,RTT109,HIF1,BRE2,SPT8,ARP6,SFH1,FPR4,VPS71,TAF9,HDA1,ARP5,YAF9,VPS75,CTR9,YNG1,LEO1,ESA1,SNF2,HAT1,SPP1,HFI1,HDA3,FUN30,RXT2,SUS1,HSL7,HPC2,ISW1,SNF5,S…

## Sheet: Cohort 3
	GOBPID	Pvalue	Count	Size	Term	ID_SGD	Gene_Names
1	GO:0055114	9.24332689780048e-18	157	429	oxidation-reduction process	YDR148C,YGR248W,YDL085W,YEL039C,YIL155C,YLR134W,YML120C,YAL060W,YAL061W,YAL062W,YBL064C,YBR006W,YBR052C,YBR149W,YCL033C,YCL035C,YCR004C,YCR073W-A,YCR083W,YDL022W,YDL078C,YDL124W,YDL168W,YDL171C,YDL174C,YDL215C,YDR158W,YDR251W,YDR256C,YDR347W,YDR453C,YDR513W,YEL011W,YER042W,YER101C,YER141W,YFL041W,YFR015C,YFR017C,YFR030W,YGL157W,YGL205W,YGR043C,YGR088W,YGR209C,YGR234W,YGR244C,YGR256W,YHL021C,YHR00…	KGD2,SOL4,NDE2,CYC7,GUT2,PDC5,NDI1,BDH1,BDH2,GDH3,PRX1,UGA2,RFS1,ARA1,MXR2,GRX1,YCP4,SOL2,TRX3,GPD1,MDH3,YDL124W,SFA1,GLT1,DLD1,GDH2,HOM2,PAM1,CTA1,MRP1,TSA2,GRX2,GLC3,MXR1,AST2,COX15,FET5,GSY1,YFR017C,MET10,ARI1,POX1,NQM1,CTT1,TRX2,YHB1,LSC2,GND2,AIM17,SOD2,YHR009C,PUT2,GRE3,TRR2,FMO1,ERG9,DOT5,PCL7,RNR3,LYS12,AYR1,KGD1,IRC24,YJL045W,GLG2,ACO2,BNA1,MET5,YJR149W,GPX1,SRX1,MCR1,FOX2,FMP46,GLG1,CCP…
2	GO:0044710	1.44272729986327e-09	321	1249	single-organism metabolic process	YDR148C,YGR248W,YLR142W,YLR438W,YML075C,YMR110C,YBL080C,YBR177C,YDL045C,YDL055C,YDL085W,YDL124W,YDL130W-A,YDL168W,YDR173C,YDR236C,YDR287W,YDR320C,YEL039C,YEL041W,YER044C,YER163C,YER169W,YFL030W,YFR019W,YGR110W,YGR155W,YGR193C,YHR037W,YHR074W,YHR208W,YIL066C,YIL155C,YIR038C,YJL100W,YJR103W,YKL016C,YKL067W,YKL150W,YKL151C,YKL194C,YKR067W,YKR089C,YLR134W,YML004C,YML120C,YMR297W,YNL045W,YNL200C,YNL20…	KGD2,SOL4,PUT1,CAR2,HMG1,HFD1,PET112,EHT1,FAD1,PSA1,NDE2,YDL124W,STF1,SFA1,ARG82,FMN1,INM2,SWA2,CYC7,YEF1,ERG28,YER163C,RPH1,AGX1,FAB1,CLD1,CYS4,PDX1,PUT2,QNS1,BAT1,RNR3,GUT2,GTT1,LSB6,URA8,ATP7,YNK1,MCR1,YKL151C,MST1,GPT2,TGL4,PDC5,GLO1,NDI1,PRC1,LAP2,YNL200C,SPS19,MET2,INP54,COQ3,IAH1,DDP1,DGA1,CAR1,ICL2,CYS3,ACS1,BDH1,BDH2,GDH3,YAT1,SCT1,PRX1,COQ1,UGA2,RFS1,ARA1,YPC1,YBR204C,DUR1%2C2,PCA1,NFS1…
3	GO:0006091	4.0910238859559e-09	76	207	generation of precursor metabolites and energy	YDR148C,YCL040W,YEL039C,YFR053C,YLR134W,YML120C,YCL033C,YCL035C,YCR083W,YDL021W,YDL078C,YDR513W,YDR516C,YEL011W,YFR015C,YFR017C,YFR030W,YGR209C,YGR244C,YIL050W,YIL125W,YJL045W,YJL137C,YJL200C,YKR058W,YLL041C,YLR164W,YLR174W,YLR214W,YLR258W,YLR364W,YLR446W,YML054C,YML070W,YMR118C,YNL117W,YOR142W,YOR347C,YPL219W,YPL262W,YPR160W,YPR184W,YER067W,YKR046C,YDL085W,YDR099W,YER177W,YKL035W,YKL127W,YMR056C…	KGD2,GLK1,CYC7,HXK1,PDC5,NDI1,MXR2,GRX1,TRX3,GPM2,MDH3,GRX2,EMI2,GLC3,GSY1,YFR017C,MET10,TRX2,LSC2,PCL7,KGD1,YJL045W,GLG2,ACO2,GLG1,SDH2,YLR164W,IDP2,FRE1,GSY2,GRX8,YLR446W,CYB2,DAK1,YMR118C,MLS1,LSC1,PYK2,PCL8,FUM1,GPH1,GDB1,RGI1,PET10,NDE2,BMH2,BMH1,UGP1,PGM1,AAC1,PGM2,HAP5,PSK1,ACS1,SHP1,DLD1,MIC14,RIB3,GIP2,HAP2,SHY1,MAM33,MBR1,PUF3,COQ9,COQ5,PAH1,EMI5,PHO85,GCR1,COX11,PET20,MRPL51,PIG2,PFK26…
4	GO:0005991	1.61446625780749e-08	11	11	trehalose metabolic process	YBR126C,YPR026W,YBR001C,YDR001C,YDR074W,YML100W,YMR261C,YKL035W,YKL127W,YMR105C,YLL026W	TPS1,ATH1,NTH2,NTH1,TPS2,TSL1,TPS3,UGP1,PGM1,PGM2,HSP104
5	GO:0015980	2.0454041564911e-08	58	148	energy derivation by oxidation of organic compounds	YDR148C,YEL039C,YLR134W,YML120C,YDL078C,YEL011W,YFR015C,YFR017C,YGR244C,YIL050W,YIL125W,YJL045W,YJL137C,YJL200C,YKR058W,YLL041C,YLR164W,YLR174W,YLR258W,YML070W,YMR118C,YNL117W,YOR142W,YPL219W,YPL262W,YPR160W,YPR184W,YER067W,YKR046C,YDL085W,YDR099W,YER177W,YKL035W,YKL127W,YMR056C,YMR105C,YOR358W,YAL017W,YAL054C,YBL058W,YDL174C,YDR031W,YDR487C,YER054C,YGL237C,YGR112W,YIL070C,YKL093W,YLL013C,YLR201C…	KGD2,CYC7,PDC5,NDI1,MDH3,GLC3,GSY1,YFR017C,LSC2,PCL7,KGD1,YJL045W,GLG2,ACO2,GLG1,SDH2,YLR164W,IDP2,GSY2,DAK1,YMR118C,MLS1,LSC1,PCL8,FUM1,GPH1,GDB1,RGI1,PET10,NDE2,BMH2,BMH1,UGP1,PGM1,AAC1,PGM2,HAP5,PSK1,ACS1,SHP1,DLD1,MIC14,RIB3,GIP2,HAP2,SHY1,MAM33,MBR1,PUF3,COQ9,COQ5,PAH1,EMI5,PHO85,COX11,PET20,MRPL51,PIG2
6	GO:0006112	8.09793044058985e-08	21	34	energy reserve metabolic process	YEL011W,YFR015C,YFR017C,YIL050W,YJL137C,YKR058W,YLR258W,YPL219W,YPR160W,YPR184W,YER067W,YDR099W,YER177W,YKL035W,YKL127W,YMR105C,YAL017W,YBL058W,YER054C,YPL031C,YIL045W	GLC3,GSY1,YFR017C,PCL7,GLG2,GLG1,GSY2,PCL8,GPH1,GDB1,RGI1,BMH2,BMH1,UGP1,PGM1,PGM2,PSK1,SHP1,GIP2,PHO85,PIG2
7	GO:0005977	1.25338296641068e-07	20	32	glycogen metabolic process	YEL011W,YFR015C,YFR017C,YIL050W,YJL137C,YKR058W,YLR258W,YPL219W,YPR160W,YPR184W,YDR099W,YER177W,YKL035W,YKL127W,YMR105C,YAL017W,YBL058W,YER054C,YPL031C,YIL045W	GLC3,GSY1,YFR017C,PCL7,GLG2,GLG1,GSY2,PCL8,GPH1,GDB1,BMH2,BMH1,UGP1,PGM1,PGM2,PSK1,SHP1,GIP2,PHO85,PIG2
8	GO:0005978	3.77228552499372e-07	15	21	glycogen biosynthetic process	YEL011W,YFR015C,YFR017C,YJL137C,YKR058W,YLR258W,YPR184W,YIL050W,YKL035W,YKL127W,YMR105C,YPL219W,YAL017W,YPL031C,YIL045W	GLC3,GSY1,YFR017C,GLG2,GLG1,GSY2,GDB1,PCL7,UGP1,PGM1,PGM2,PCL8,PSK1,PHO85,PIG2
9	GO:0007005	5.55761703732537e-07	99	321	mitochondrion organization	YBL022C,YBR122C,YBR146W,YBR268W,YCR046C,YDR116C,YDR322W,YDR337W,YDR347W,YDR405W,YDR462W,YHR075C,YHR147C,YJL063C,YJR113C,YKL138C,YKL170W,YKR006C,YML025C,YMR286W,YNL137C,YNR022C,YOR150W,YPL013C,YPL118W,YPL173W,YPR100W,YDR296W,YGR181W,YKL194C,YLL009C,YLR163C,YMR150C,YHR194W,YLR393W,YDL239C,YDR148C,YDR185C,YDR470C,YGL143C,YGR062C,YGR132C,YIL051C,YIL065C,YIL098C,YJL112W,YKL137W,YLL001W,YLR190W,YLR203C…	PIM1,MRPL36,MRPS9,MRPL37,IMG1,MRPL1,MRPL35,MRPS28,MRP1,MRP20,MRPL28,PPE1,MRPL6,MRPL8,RSM7,MRPL31,MRPL38,MRPL13,YML6,MRPL33,NAM9,MRPL50,MRPL23,MRPS16,MRP51,MRPL40,MRPL51,MHR1,TIM13,MST1,COX17,MAS1,IMP1,MDM31,ATP10,ADY3,KGD2,UPS3,UGO1,MRF1,COX18,PHB1,MMF1,FIS1,FMC1,MDV1,CMC1,DNM1,MMR1,MSS51,COA4,AIM31,TUF1,PNT1,MSD1,SSA1,PET112,NGR1,NFS1,ARP2,SED1,YDR379C-A,PET117,TOM20,SHY1,CBP4,PHB2,SAM35,PTH1,AR…
10	GO:0044262	5.83291837272693e-07	57	157	cellular carbohydrate metabolic process	YMR099C,YBR126C,YBR149W,YDR287W,YOR163W,YPR026W,YBR001C,YBR298C,YDL078C,YDR001C,YDR074W,YEL011W,YFR015C,YFR017C,YHL032C,YIL050W,YIL155C,YJL137C,YKR058W,YLR174W,YLR258W,YML070W,YML100W,YMR261C,YNL117W,YOR245C,YPL206C,YPL219W,YPR160W,YPR184W,YAL017W,YDR099W,YER177W,YKL035W,YKL127W,YMR105C,YBL058W,YCL039W,YDL174C,YDR255C,YDR477W,YDR511W,YER054C,YGL227W,YGR143W,YIL017C,YIL097W,YIL154C,YLL026W,YOL116W…	YMR099C,TPS1,ARA1,INM2,DDP1,ATH1,NTH2,MAL31,MDH3,NTH1,TPS2,GLC3,GSY1,YFR017C,GUT1,PCL7,GUT2,GLG2,GLG1,IDP2,GSY2,DAK1,TSL1,TPS3,MLS1,DGA1,PGC1,PCL8,GPH1,GDB1,PSK1,BMH2,BMH1,UGP1,PGM1,PGM2,SHP1,GID7,DLD1,RMD5,SNF1,ACN9,GIP2,VID30,SKN1,VID28,FYV10,IMP2',HSP104,MSN1,SWI1,PHO85,GCR1,PIG2,AMS1,PFK26,YLR345W
11	GO:0005996	1.3159038470944e-06	44	113	monosaccharide metabolic process	YGR248W,YCL040W,YFR053C,YGR194C,YHR104W,YLR070C,YLR134W,YOR120W,YCR073W-A,YDL021W,YDR511W,YDR516C,YGL156W,YGR043C,YGR256W,YHR210C,YIL042C,YIL107C,YJL155C,YKL127W,YLR345W,YLR446W,YML051W,YMR105C,YNL241C,YOR095C,YOR125C,YOR347C,YBR117C,YDL085W,YIL050W,YKL038W,YPL219W,YAL017W,YCL039W,YDR255C,YDR477W,YFR017C,YGL227W,YIL017C,YIL097W,YPL031C,YPL075W,YIL045W	SOL4,GLK1,HXK1,XKS1,GRE3,XYL2,PDC5,GCY1,SOL2,GPM2,ACN9,EMI2,AMS1,NQM1,GND2,YHR210C,PKP1,PFK26,FBP26,PGM1,YLR345W,YLR446W,GAL80,PGM2,ZWF1,RKI1,CAT5,PYK2,TKL2,NDE2,PCL7,RGT1,PCL8,PSK1,GID7,RMD5,SNF1,YFR017C,VID30,VID28,FYV10,PHO85,GCR1,PIG2
12	GO:0034599	1.33054183422329e-06	35	82	cellular response to oxidative stress	YBL022C,YDR256C,YGR088W,YHR106W,YKR066C,YBL064C,YCL033C,YDL124W,YDR453C,YER042W,YHR104W,YIL010W,YKL062W,YLL026W,YLR109W,YOR120W,YPL059W,YBR006W,YCL035C,YCR083W,YDR296W,YDR513W,YEL052W,YFL014W,YFL033C,YHR008C,YKL026C,YKL086W,YKL143W,YKL150W,YLR248W,YMR250W,YPL091W,YPL196W,YGR209C	PIM1,CTA1,CTT1,TRR2,CCP1,PRX1,MXR2,YDL124W,TSA2,MXR1,GRE3,DOT5,MSN4,HSP104,AHP1,GCY1,GRX5,UGA2,GRX1,TRX3,MHR1,GRX2,AFG1,HSP12,RIM15,SOD2,GPX1,SRX1,LTV1,MCR1,RCK2,GAD1,GLR1,OXR1,TRX2
13	GO:0008535	1.39333505688361e-06	14	20	respiratory chain complex IV assembly	YLL009C,YBR024W,YBR037C,YKL137W,YLR218C,YML030W,YER058W,YGR112W,YIL157C,YJL003W,YJL062W-A,YJR034W,YML129C,YPL189C-A	COX17,SCO2,SCO1,CMC1,COA4,AIM31,PET117,SHY1,COA1,COX16,COA3,PET191,COX14,COA2
14	GO:0044724	1.44923587308573e-06	37	89	single-organism carbohydrate catabolic process	YGR248W,YCL040W,YFR053C,YGR194C,YHR104W,YLR134W,YOR120W,YPR026W,YBR001C,YCR073W-A,YDL021W,YDR001C,YDR516C,YGR043C,YGR256W,YHL032C,YIL155C,YLR070C,YLR446W,YML070W,YNL241C,YOR095C,YOR347C,YBR117C,YDL085W,YIL050W,YKL127W,YMR105C,YFR017C,YGL156W,YOL116W,YPL016W,YPL075W,YPR160W,YPR184W,YIL107C,YLR345W	SOL4,GLK1,HXK1,XKS1,GRE3,PDC5,GCY1,ATH1,NTH2,SOL2,GPM2,NTH1,EMI2,NQM1,GND2,GUT1,GUT2,XYL2,YLR446W,DAK1,ZWF1,RKI1,PYK2,TKL2,NDE2,PCL7,PGM1,PGM2,YFR017C,AMS1,MSN1,SWI1,GCR1,GPH1,GDB1,PFK26,YLR345W
15	GO:0006979	3.16127270105245e-06	36	88	response to oxidative stress	YBL022C,YDR256C,YGR088W,YHR106W,YKL026C,YKR066C,YBL064C,YCL033C,YDL124W,YDR453C,YER042W,YHR104W,YIL010W,YKL062W,YLL026W,YLR109W,YOR120W,YPL059W,YBR006W,YCL035C,YCR083W,YDR296W,YDR513W,YEL052W,YFL014W,YFL033C,YHR008C,YKL086W,YKL143W,YKL150W,YLR248W,YMR250W,YNL241C,YPL091W,YPL196W,YGR209C	PIM1,CTA1,CTT1,TRR2,GPX1,CCP1,PRX1,MXR2,YDL124W,TSA2,MXR1,GRE3,DOT5,MSN4,HSP104,AHP1,GCY1,GRX5,UGA2,GRX1,TRX3,MHR1,GRX2,AFG1,HSP12,RIM15,SOD2,SRX1,LTV1,MCR1,RCK2,GAD1,ZWF1,GLR1,OXR1,TRX2
16	GO:0016052	4.37058488102773e-06	38	96	carbohydrate catabolic process	YGR248W,YCL040W,YFR053C,YGR194C,YHR104W,YLR134W,YOR120W,YPR026W,YBR001C,YCR073W-A,YDL021W,YDR001C,YDR516C,YGR043C,YGR256W,YHL032C,YIL155C,YLR070C,YLR286C,YLR446W,YML070W,YNL241C,YOR095C,YOR347C,YBR117C,YDL085W,YIL050W,YKL127W,YMR105C,YFR017C,YGL156W,YOL116W,YPL016W,YPL075W,YPR160W,YPR184W,YIL107C,YLR345W	SOL4,GLK1,HXK1,XKS1,GRE3,PDC5,GCY1,ATH1,NTH2,SOL2,GPM2,NTH1,EMI2,NQM1,GND2,GUT1,GUT2,XYL2,CTS1,YLR446W,DAK1,ZWF1,RKI1,PYK2,TKL2,NDE2,PCL7,PGM1,PGM2,YFR017C,AMS1,MSN1,SWI1,GCR1,GPH1,GDB1,PFK26,YLR345W
17	GO:0019318	4.86682104749919e-06	41	107	hexose metabolic process	YGR248W,YCL040W,YFR053C,YLR134W,YCR073W-A,YDL021W,YDR511W,YDR516C,YGL156W,YGR043C,YGR256W,YHR210C,YIL042C,YIL107C,YJL155C,YKL127W,YLR345W,YLR446W,YML051W,YMR105C,YNL241C,YOR095C,YOR125C,YOR347C,YBR117C,YDL085W,YHR104W,YIL050W,YKL038W,YPL219W,YAL017W,YCL039W,YDR255C,YDR477W,YFR017C,YGL227W,YIL017C,YIL097W,YPL031C,YPL075W,YIL045W	SOL4,GLK1,HXK1,PDC5,SOL2,GPM2,ACN9,EMI2,AMS1,NQM1,GND2,YHR210C,PKP1,PFK26,FBP26,PGM1,YLR345W,YLR446W,GAL80,PGM2,ZWF1,RKI1,CAT5,PYK2,TKL2,NDE2,GRE3,PCL7,RGT1,PCL8,PSK1,GID7,RMD5,SNF1,YFR017C,VID30,VID28,FYV10,PHO85,GCR1,PIG2
18	GO:0006006	9.08588831645221e-06	37	95	glucose metabolic process	YGR248W,YCL040W,YFR053C,YLR134W,YCR073W-A,YDL021W,YDR511W,YDR516C,YGR043C,YGR256W,YIL042C,YKL127W,YLR446W,YMR105C,YNL241C,YOR095C,YOR125C,YOR347C,YBR117C,YDL085W,YIL050W,YKL038W,YPL219W,YAL017W,YCL039W,YDR255C,YDR477W,YFR017C,YGL227W,YIL017C,YIL097W,YJL155C,YPL031C,YPL075W,YIL045W,YIL107C,YLR345W	SOL4,GLK1,HXK1,PDC5,SOL2,GPM2,ACN9,EMI2,NQM1,GND2,PKP1,PGM1,YLR446W,PGM2,ZWF1,RKI1,CAT5,PYK2,TKL2,NDE2,PCL7,RGT1,PCL8,PSK1,GID7,RMD5,SNF1,YFR017C,VID30,VID28,FYV10,FBP26,PHO85,GCR1,PIG2,PFK26,YLR345W
19	GO:0005992	1.11164451185727e-05	7	7	trehalose biosynthetic process	YBR126C,YDR074W,YML100W,YMR261C,YKL035W,YKL127W,YMR105C	TPS1,TPS2,TSL1,TPS3,UGP1,PGM1,PGM2
20	GO:0009312	1.11164451185727e-05	7	7	oligosaccharide biosynthetic process	YBR126C,YDR074W,YML100W,YMR261C,YKL035W,YKL127W,YMR105C	TPS1,TPS2,TSL1,TPS3,UGP1,PGM1,PGM2
21	GO:0046351	1.11164451185727e-05	7	7	disaccharide biosynthetic process	YBR126C,YDR074W,YML100W,YMR261C,YKL035W,YKL127W,YMR105C	TPS1,TPS2,TSL1,TPS3,UGP1,PGM1,PGM2
22	GO:0033617	1.7858369845512e-05	12	18	mitochondrial respiratory chain complex IV assembly	YLL009C,YKL137W,YLR218C,YML030W,YER058W,YGR112W,YIL157C,YJL003W,YJL062W-A,YJR034W,YML129C,YPL189C-A	COX17,CMC1,COA4,AIM31,PET117,SHY1,COA1,COX16,COA3,PET191,COX14,COA2
23	GO:0032543	1.93947809621726e-05	42	116	mitochondrial translation	YBR122C,YBR146W,YBR268W,YCR046C,YDR116C,YDR322W,YDR337W,YDR347W,YDR405W,YDR462W,YHR075C,YHR147C,YJL063C,YJR113C,YKL138C,YKL170W,YKR006C,YML025C,YMR286W,YNL137C,YNR022C,YOR150W,YPL013C,YPL118W,YPL173W,YPR100W,YKL194C,YGL143C,YIL051C,YLR203C,YOR187W,YPL104W,YBL080C,YHR189W,YJL062W-A,YKL167C,YNL073W,YPL215W,YML129C,YNL081C,YNR036C,YPL183W-A	MRPL36,MRPS9,MRPL37,IMG1,MRPL1,MRPL35,MRPS28,MRP1,MRP20,MRPL28,PPE1,MRPL6,MRPL8,RSM7,MRPL31,MRPL38,MRPL13,YML6,MRPL33,NAM9,MRPL50,MRPL23,MRPS16,MRP51,MRPL40,MRPL51,MST1,MRF1,MMF1,MSS51,TUF1,MSD1,PET112,PTH1,COA3,MRP49,MSK1,CBP3,COX14,SWS2,MRPS12,RTC6
24	GO:0006733	2.44581471817052e-05	28	67	oxidoreduction coenzyme metabolic process	YGR248W,YDL085W,YEL041W,YHR074W,YIL155C,YKL151C,YML120C,YNL200C,YOL096C,YBR003W,YCR073W-A,YDR204W,YGL037C,YGR043C,YGR256W,YJR025C,YLR201C,YLR231C,YML110C,YNL241C,YOR095C,YOR125C,YBR117C,YLR209C,YMR315W,YOR374W,YDL022W,YDL078C	SOL4,NDE2,YEF1,QNS1,GUT2,YKL151C,NDI1,YNL200C,COQ3,COQ1,SOL2,COQ4,PNC1,NQM1,GND2,BNA1,COQ9,BNA5,COQ5,ZWF1,RKI1,CAT5,TKL2,PNP1,YMR315W,ALD4,GPD1,MDH3
25	GO:0009056	2.70676318704167e-05	210	843	catabolic process	YBL022C,YJR036C,YDR306C,YGR248W,YJR102C,YKL002W,YLR286C,YLR438W,YBL084C,YBR286W,YCL040W,YCR068W,YDL130W-A,YDL168W,YDR256C,YDR287W,YDR320C,YER163C,YFL007W,YFR021W,YFR050C,YFR053C,YGL011C,YGL222C,YGR194C,YHR104W,YLL013C,YLR134W,YLR142W,YLR270W,YML004C,YML092C,YML118W,YMR022W,YMR159C,YMR314W,YNL045W,YNL202W,YOR120W,YOR157C,YOR163W,YOR173W,YPL111W,YPR006C,YPR026W,YBL078C,YBR001C,YBR006W,YBR204C,YBR20…	PIM1,HUL4,YDR306C,SOL4,VPS25,DID4,CTS1,CAR2,CDC27,APE3,GLK1,ATG15,STF1,SFA1,CTA1,INM2,SWA2,YER163C,BLM10,ATG18,PRE4,HXK1,SCL1,EDC1,XKS1,GRE3,PUF3,PDC5,PUT1,DCS1,GLO1,PRE8,NGL3,UBC7,ATG16,PRE5,LAP2,SPS19,GCY1,PUP1,DDP1,DCS2,CAR1,ICL2,ATH1,ATG8,NTH2,UGA2,YBR204C,DUR1%2C2,ATG22,ADP1,SOL2,GPM2,GPD1,GDH2,GYP7,GUD1,NTH1,CIS1,DOA4,KGD2,RPT3,PDR15,EMI2,AFG3,GDI1,MON1,KEM1,POX1,PDE1,NQM1,UFD1,CTT1,GND2,YO…
26	GO:0030041	3.80533815917245e-05	10	14	actin filament polymerization	YBR234C,YGR080W,YIL034C,YKL007W,YIL062C,YJR065C,YKL013C,YLR370C,YNR035C,YDL029W	ARC40,TWF1,CAP2,CAP1,ARC15,ARP3,ARC19,ARC18,ARC35,ARP2
27	GO:0006073	4.87803441626144e-05	22	49	cellular glucan metabolic process	YEL011W,YFR015C,YFR017C,YIL050W,YJL137C,YKR058W,YLR258W,YPL219W,YPR160W,YPR184W,YAL017W,YDR099W,YER177W,YKL035W,YKL127W,YMR105C,YBL058W,YER054C,YGR143W,YOL116W,YPL031C,YIL045W	GLC3,GSY1,YFR017C,PCL7,GLG2,GLG1,GSY2,PCL8,GPH1,GDB1,PSK1,BMH2,BMH1,UGP1,PGM1,PGM2,SHP1,GIP2,SKN1,MSN1,PHO85,PIG2
28	GO:0044042	4.87803441626144e-05	22	49	glucan metabolic process	YEL011W,YFR015C,YFR017C,YIL050W,YJL137C,YKR058W,YLR258W,YPL219W,YPR160W,YPR184W,YAL017W,YDR099W,YER177W,YKL035W,YKL127W,YMR105C,YBL058W,YER054C,YGR143W,YOL116W,YPL031C,YIL045W	GLC3,GSY1,YFR017C,PCL7,GLG2,GLG1,GSY2,PCL8,GPH1,GDB1,PSK1,BMH2,BMH1,UGP1,PGM1,PGM2,SHP1,GIP2,SKN1,MSN1,PHO85,PIG2
29	GO:0005975	7.51975703725293e-05	92	326	carbohydrate metabolic process	YGR248W,YMR099C,YBR126C,YBR149W,YCL040W,YDR287W,YFR053C,YGR194C,YHR104W,YLR070C,YLR134W,YOR120W,YOR163W,YPR026W,YBR001C,YBR056W,YBR298C,YCR073W-A,YDL021W,YDL022W,YDL078C,YDR001C,YDR074W,YDR261C,YDR477W,YDR511W,YDR516C,YEL011W,YER003C,YFR015C,YFR017C,YGL156W,YGR043C,YGR256W,YHL032C,YHR210C,YIL042C,YIL050W,YIL107C,YIL155C,YIR007W,YJL137C,YJL155C,YKL127W,YKR058W,YLR174W,YLR189C,YLR258W,YLR286C,YLR34…	SOL4,YMR099C,TPS1,ARA1,GLK1,INM2,HXK1,XKS1,GRE3,XYL2,PDC5,GCY1,DDP1,ATH1,NTH2,YBR056W,MAL31,SOL2,GPM2,GPD1,MDH3,NTH1,TPS2,EXG2,SNF1,ACN9,EMI2,GLC3,PMI40,GSY1,YFR017C,AMS1,NQM1,GND2,GUT1,YHR210C,PKP1,PCL7,PFK26,GUT2,YIR007W,GLG2,FBP26,PGM1,GLG1,IDP2,ATG26,GSY2,CTS1,YLR345W,YLR446W,GAL80,DAK1,TSL1,YMR085W,PGM2,TPS3,SCW10,MLS1,ZWF1,RKI1,CAT5,DGA1,PYK2,PGC1,PCL8,GPH1,GDB1,PSK1,TKL2,NDE2,BMH2,BMH1,UGP…
30	GO:0030832	9.40617480797013e-05	10	15	regulation of actin filament length	YBR234C,YDR063W,YGR080W,YIL034C,YKL007W,YIL062C,YJR065C,YLR370C,YNR035C,YDL029W	ARC40,AIM7,TWF1,CAP2,CAP1,ARC15,ARP3,ARC18,ARC35,ARP2
31	GO:0030833	9.40617480797013e-05	10	15	regulation of actin filament polymerization	YBR234C,YDR063W,YGR080W,YIL034C,YKL007W,YIL062C,YJR065C,YLR370C,YNR035C,YDL029W	ARC40,AIM7,TWF1,CAP2,CAP1,ARC15,ARP3,ARC18,ARC35,ARP2
32	GO:0008064	9.40617480797013e-05	10	15	regulation of actin polymerization or depolymerization	YBR234C,YDR063W,YGR080W,YIL034C,YKL007W,YIL062C,YJR065C,YLR370C,YNR035C,YDL029W	ARC40,AIM7,TWF1,CAP2,CAP1,ARC15,ARP3,ARC18,ARC35,ARP2
33	GO:0051646	0.000109254	16	32	mitochondrion localization	YDL239C,YLL001W,YLR190W,YDL029W,YGR132C,YGR231C,YHR194W,YIL062C,YIR003W,YJR091C,YLL013C,YLR370C,YBR234C,YJR065C,YKL013C,YNR035C	ADY3,DNM1,MMR1,ARP2,PHB1,PHB2,MDM31,ARC15,AIM21,JSN1,PUF3,ARC18,ARC40,ARP3,ARC19,ARC35
34	GO:0009250	0.000109254	16	32	glucan biosynthetic process	YEL011W,YFR015C,YFR017C,YJL137C,YKR058W,YLR258W,YPR184W,YAL017W,YIL050W,YKL035W,YKL127W,YMR105C,YPL219W,YGR143W,YPL031C,YIL045W	GLC3,GSY1,YFR017C,GLG2,GLG1,GSY2,GDB1,PSK1,PCL7,UGP1,PGM1,PGM2,PCL8,SKN1,PHO85,PIG2
35	GO:1901575	0.000167589	183	741	organic substance catabolic process	YBL022C,YJR036C,YDR306C,YGR248W,YJR102C,YKL002W,YLR286C,YLR438W,YBL084C,YBR286W,YCL040W,YDL130W-A,YDL168W,YDR287W,YDR320C,YER163C,YFL007W,YFR050C,YFR053C,YGL011C,YGL222C,YGR194C,YHR104W,YLL013C,YLR134W,YLR142W,YLR270W,YML004C,YML092C,YML118W,YMR022W,YMR314W,YNL045W,YNL202W,YOR120W,YOR157C,YOR163W,YOR173W,YPL111W,YPR006C,YPR026W,YBR001C,YBR006W,YBR204C,YBR208C,YCR011C,YCR068W,YCR073W-A,YDL021W,YDL…	PIM1,HUL4,YDR306C,SOL4,VPS25,DID4,CTS1,CAR2,CDC27,APE3,GLK1,STF1,SFA1,INM2,SWA2,YER163C,BLM10,PRE4,HXK1,SCL1,EDC1,XKS1,GRE3,PUF3,PDC5,PUT1,DCS1,GLO1,PRE8,NGL3,UBC7,PRE5,LAP2,SPS19,GCY1,PUP1,DDP1,DCS2,CAR1,ICL2,ATH1,NTH2,UGA2,YBR204C,DUR1%2C2,ADP1,ATG15,SOL2,GPM2,GPD1,GDH2,GYP7,GUD1,NTH1,DOA4,KGD2,RPT3,PDR15,EMI2,AFG3,GDI1,KEM1,POX1,PDE1,NQM1,UFD1,GND2,YOR1,GUT1,PUT2,YHR202W,PDR11,AGE2,GUT2,DAL1,D…
36	GO:0005984	0.000172996	13	24	disaccharide metabolic process	YBR126C,YPR026W,YBR001C,YBR298C,YDR001C,YDR074W,YML100W,YMR261C,YKL035W,YKL127W,YMR105C,YLL026W,YPL016W	TPS1,ATH1,NTH2,MAL31,NTH1,TPS2,TSL1,TPS3,UGP1,PGM1,PGM2,HSP104,SWI1
37	GO:0010906	0.000173803	16	33	regulation of glucose metabolic process	YIL050W,YPL219W,YAL017W,YCL039W,YDR255C,YDR477W,YDR511W,YFR017C,YGL227W,YIL017C,YIL097W,YPL031C,YPL075W,YIL045W,YIL107C,YLR345W	PCL7,PCL8,PSK1,GID7,RMD5,SNF1,ACN9,YFR017C,VID30,VID28,FYV10,PHO85,GCR1,PIG2,PFK26,YLR345W
38	GO:0033108	0.000173803	16	33	mitochondrial respiratory chain complex assembly	YLL009C,YKL137W,YLR218C,YML030W,YDR379C-A,YER058W,YGR112W,YGR174C,YIL157C,YJL003W,YJL062W-A,YJR034W,YKL053C-A,YML129C,YPL189C-A,YPL215W	COX17,CMC1,COA4,AIM31,YDR379C-A,PET117,SHY1,CBP4,COA1,COX16,COA3,PET191,MDM35,COX14,COA2,CBP3
39	GO:0019362	0.000202476	22	53	pyridine nucleotide metabolic process	YGR248W,YDL085W,YEL041W,YHR074W,YIL155C,YKL151C,YML120C,YNL200C,YCR073W-A,YGL037C,YGR043C,YGR256W,YJR025C,YLR231C,YNL241C,YOR095C,YBR117C,YLR209C,YMR315W,YOR374W,YDL022W,YDL078C	SOL4,NDE2,YEF1,QNS1,GUT2,YKL151C,NDI1,YNL200C,SOL2,PNC1,NQM1,GND2,BNA1,BNA5,ZWF1,RKI1,TKL2,PNP1,YMR315W,ALD4,GPD1,MDH3
40	GO:0072524	0.000208981	24	60	pyridine-containing compound metabolic process	YGR248W,YDL085W,YEL041W,YHR074W,YIL155C,YKL151C,YML120C,YNL200C,YCR073W-A,YGL037C,YGR043C,YGR256W,YJR025C,YLR231C,YNL241C,YOR095C,YPR127W,YBR117C,YLR209C,YMR315W,YOR155C,YOR374W,YDL022W,YDL078C	SOL4,NDE2,YEF1,QNS1,GUT2,YKL151C,NDI1,YNL200C,SOL2,PNC1,NQM1,GND2,BNA1,BNA5,ZWF1,RKI1,YPR127W,TKL2,PNP1,YMR315W,ISN1,ALD4,GPD1,MDH3
41	GO:0009060	0.000218569	29	78	aerobic respiration	YDR148C,YDL078C,YGR244C,YIL125W,YJL045W,YJL200C,YLL041C,YLR164W,YLR174W,YMR118C,YNL117W,YOR142W,YPL262W,YKR046C,YMR056C,YDL174C,YDR031W,YDR487C,YGR112W,YIL070C,YKL093W,YLL013C,YLR201C,YML110C,YMR165C,YPL132W,YPL159C,YPR100W,YOL071W	KGD2,MDH3,LSC2,KGD1,YJL045W,ACO2,SDH2,YLR164W,IDP2,YMR118C,MLS1,LSC1,FUM1,PET10,AAC1,DLD1,MIC14,RIB3,SHY1,MAM33,MBR1,PUF3,COQ9,COQ5,PAH1,COX11,PET20,MRPL51,EMI5
42	GO:0008154	0.00025506	11	19	actin polymerization or depolymerization	YBR234C,YGR080W,YIL034C,YKL007W,YOR181W,YIL062C,YJR065C,YKL013C,YLR370C,YNR035C,YDL029W	ARC40,TWF1,CAP2,CAP1,LAS17,ARC15,ARP3,ARC19,ARC18,ARC35,ARP2
43	GO:0046365	0.000281483	24	61	monosaccharide catabolic process	YGR248W,YCL040W,YFR053C,YGR194C,YHR104W,YLR134W,YOR120W,YCR073W-A,YDL021W,YDR516C,YGR043C,YGR256W,YLR070C,YLR446W,YNL241C,YOR095C,YOR347C,YBR117C,YDL085W,YKL127W,YMR105C,YPL075W,YIL107C,YLR345W	SOL4,GLK1,HXK1,XKS1,GRE3,PDC5,GCY1,SOL2,GPM2,EMI2,NQM1,GND2,XYL2,YLR446W,ZWF1,RKI1,PYK2,TKL2,NDE2,PGM1,PGM2,GCR1,PFK26,YLR345W
44	GO:0044723	0.000338643	73	257	single-organism carbohydrate metabolic process	YGR248W,YBR126C,YCL040W,YFR053C,YGR194C,YHR104W,YLR070C,YLR134W,YOR120W,YPR026W,YBR001C,YBR298C,YCR073W-A,YDL021W,YDR001C,YDR074W,YDR287W,YDR511W,YDR516C,YEL011W,YFR015C,YFR017C,YGL156W,YGR043C,YGR256W,YHL032C,YHR210C,YIL042C,YIL107C,YIL155C,YJL137C,YJL155C,YKL127W,YKR058W,YLR189C,YLR258W,YLR345W,YLR446W,YML051W,YML070W,YML100W,YMR105C,YMR261C,YNL241C,YOR095C,YOR125C,YOR347C,YPR184W,YAL017W,YBR11…	SOL4,TPS1,GLK1,HXK1,XKS1,GRE3,XYL2,PDC5,GCY1,ATH1,NTH2,MAL31,SOL2,GPM2,NTH1,TPS2,INM2,ACN9,EMI2,GLC3,GSY1,YFR017C,AMS1,NQM1,GND2,GUT1,YHR210C,PKP1,PFK26,GUT2,GLG2,FBP26,PGM1,GLG1,ATG26,GSY2,YLR345W,YLR446W,GAL80,DAK1,TSL1,PGM2,TPS3,ZWF1,RKI1,CAT5,PYK2,GDB1,PSK1,TKL2,NDE2,BMH2,BMH1,PCL7,UGP1,RGT1,PCL8,GID7,PSA1,RMD5,SNF1,PMI40,VID30,SKN1,VID28,FYV10,HSP104,MSN1,SWI1,PHO85,GCR1,GPH1,PIG2
45	GO:0032271	0.000414054	10	17	regulation of protein polymerization	YBR234C,YDR063W,YGR080W,YIL034C,YKL007W,YIL062C,YJR065C,YLR370C,YNR035C,YDL029W	ARC40,AIM7,TWF1,CAP2,CAP1,ARC15,ARP3,ARC18,ARC35,ARP2
46	GO:0034637	0.000438959	23	59	cellular carbohydrate biosynthetic process	YBR126C,YDR074W,YDR287W,YEL011W,YFR015C,YFR017C,YJL137C,YKR058W,YLR258W,YML100W,YMR261C,YPR184W,YAL017W,YDR099W,YER177W,YIL050W,YKL035W,YKL127W,YMR105C,YPL219W,YGR143W,YPL031C,YIL045W	TPS1,TPS2,INM2,GLC3,GSY1,YFR017C,GLG2,GLG1,GSY2,TSL1,TPS3,GDB1,PSK1,BMH2,BMH1,PCL7,UGP1,PGM1,PGM2,PCL8,SKN1,PHO85,PIG2
47	GO:0046496	0.000440978	21	52	nicotinamide nucleotide metabolic process	YGR248W,YDL085W,YEL041W,YHR074W,YIL155C,YKL151C,YML120C,YNL200C,YCR073W-A,YGR043C,YGR256W,YJR025C,YLR231C,YNL241C,YOR095C,YBR117C,YLR209C,YMR315W,YOR374W,YDL022W,YDL078C	SOL4,NDE2,YEF1,QNS1,GUT2,YKL151C,NDI1,YNL200C,SOL2,NQM1,GND2,BNA1,BNA5,ZWF1,RKI1,TKL2,PNP1,YMR315W,ALD4,GPD1,MDH3
48	GO:0044282	0.000468156	34	100	small molecule catabolic process	YLR438W,YDL168W,YDR287W,YER163C,YLR142W,YNL202W,YOR163W,YPL111W,YPR006C,YBR006W,YBR208C,YDL215C,YDR148C,YGL205W,YHL032C,YHR037W,YIL155C,YJL068C,YKR009C,YLR089C,YLR134W,YLR231C,YML070W,YPR127W,YJR019C,YBR177C,YGR019W,YHR208W,YIL160C,YLR299W,YNL274C,YPL016W,YMR250W,YDL078C	CAR2,SFA1,INM2,YER163C,PUT1,SPS19,DDP1,CAR1,ICL2,UGA2,DUR1%2C2,GDH2,KGD2,POX1,GUT1,PUT2,GUT2,YJL068C,FOX2,ALT1,PDC5,BNA5,DAK1,YPR127W,TES1,EHT1,UGA1,BAT1,POT1,ECM38,GOR1,SWI1,GAD1,MDH3
49	GO:0044712	0.000468156	34	100	single-organism catabolic process	YLR438W,YDL168W,YDR287W,YER163C,YLR142W,YNL202W,YOR163W,YPL111W,YPR006C,YBR006W,YBR208C,YDL215C,YDR148C,YGL205W,YHL032C,YHR037W,YIL155C,YJL068C,YKR009C,YLR089C,YLR134W,YLR231C,YML070W,YPR127W,YJR019C,YBR177C,YGR019W,YHR208W,YIL160C,YLR299W,YNL274C,YPL016W,YMR250W,YDL078C	CAR2,SFA1,INM2,YER163C,PUT1,SPS19,DDP1,CAR1,ICL2,UGA2,DUR1%2C2,GDH2,KGD2,POX1,GUT1,PUT2,GUT2,YJL068C,FOX2,ALT1,PDC5,BNA5,DAK1,YPR127W,TES1,EHT1,UGA1,BAT1,POT1,ECM38,GOR1,SWI1,GAD1,MDH3
50	GO:0097034	0.000486683	13	26	mitochondrial respiratory chain complex IV biogenesis	YLL009C,YKL137W,YLR218C,YML030W,YER058W,YGR112W,YIL157C,YJL003W,YJL062W-A,YJR034W,YLR203C,YML129C,YPL189C-A	COX17,CMC1,COA4,AIM31,PET117,SHY1,COA1,COX16,COA3,PET191,MSS51,COX14,COA2
51	GO:0016051	0.000536866	32	93	carbohydrate biosynthetic process	YBR126C,YLR070C,YDR074W,YDR287W,YDR511W,YEL011W,YFR015C,YFR017C,YJL137C,YKR058W,YLR258W,YML100W,YMR261C,YOR125C,YPR184W,YAL017W,YDR099W,YER177W,YIL050W,YKL035W,YKL127W,YMR105C,YPL219W,YCL039W,YDR255C,YDR477W,YGL227W,YGR143W,YIL017C,YIL097W,YPL031C,YIL045W	TPS1,XYL2,TPS2,INM2,ACN9,GLC3,GSY1,YFR017C,GLG2,GLG1,GSY2,TSL1,TPS3,CAT5,GDB1,PSK1,BMH2,BMH1,PCL7,UGP1,PGM1,PGM2,PCL8,GID7,RMD5,SNF1,VID30,SKN1,VID28,FYV10,PHO85,PIG2
52	GO:0006099	0.000721844	14	30	tricarboxylic acid cycle	YDR148C,YDL078C,YGR244C,YIL125W,YJL045W,YJL200C,YLL041C,YLR164W,YLR174W,YMR118C,YNL117W,YOR142W,YPL262W,YOL071W	KGD2,MDH3,LSC2,KGD1,YJL045W,ACO2,SDH2,YLR164W,IDP2,YMR118C,MLS1,LSC1,FUM1,EMI5
53	GO:0007039	0.000761469	7	10	vacuolar protein catabolic process	YBR286W,YEL060C,YGL227W,YIL017C,YMR174C,YKL103C,YMR297W	APE3,PRB1,VID30,VID28,PAI3,LAP4,PRC1
54	GO:0010675	0.000765705	17	40	regulation of cellular carbohydrate metabolic process	YAL017W,YIL050W,YPL219W,YCL039W,YDR255C,YDR477W,YDR511W,YFR017C,YGL227W,YIL017C,YIL097W,YOL116W,YPL031C,YPL075W,YIL045W,YIL107C,YLR345W	PSK1,PCL7,PCL8,GID7,RMD5,SNF1,ACN9,YFR017C,VID30,VID28,FYV10,MSN1,PHO85,GCR1,PIG2,PFK26,YLR345W
55	GO:0032956	0.000807609	11	21	regulation of actin cytoskeleton organization	YBR234C,YDR063W,YGR080W,YIL034C,YKL007W,YOR181W,YIL062C,YJR065C,YLR370C,YNR035C,YDL029W	ARC40,AIM7,TWF1,CAP2,CAP1,LAS17,ARC15,ARP3,ARC18,ARC35,ARP2
56	GO:0032970	0.000807609	11	21	regulation of actin filament-based process	YBR234C,YDR063W,YGR080W,YIL034C,YKL007W,YOR181W,YIL062C,YJR065C,YLR370C,YNR035C,YDL029W	ARC40,AIM7,TWF1,CAP2,CAP1,LAS17,ARC15,ARP3,ARC18,ARC35,ARP2
57	GO:0051186	0.0008244	49	163	cofactor metabolic process	YGR248W,YML075C,YAL054C,YDL045C,YDL085W,YDR236C,YEL041W,YGR193C,YGR244C,YHR074W,YIL155C,YKL151C,YML120C,YNL200C,YOL096C,YOR142W,YBR003W,YCR073W-A,YDR047W,YDR148C,YDR196C,YDR204W,YER141W,YGL037C,YGL040C,YGR043C,YGR256W,YJR019C,YJR025C,YLR201C,YLR231C,YLR450W,YML110C,YMR220W,YNL241C,YNR033W,YOR095C,YOR125C,YOR176W,YPL214C,YPR172W,YBR117C,YLR209C,YMR056C,YMR315W,YOR374W,YPR067W,YDL022W,YDL078C	SOL4,HMG1,ACS1,FAD1,NDE2,FMN1,YEF1,PDX1,LSC2,QNS1,GUT2,YKL151C,NDI1,YNL200C,COQ3,LSC1,COQ1,SOL2,HEM12,KGD2,CAB5,COQ4,COX15,PNC1,HEM2,NQM1,GND2,TES1,BNA1,COQ9,BNA5,HMG2,COQ5,ERG8,ZWF1,ABZ1,RKI1,CAT5,HEM15,THI6,YPR172W,TKL2,PNP1,AAC1,YMR315W,ALD4,ISA2,GPD1,MDH3
58	GO:0045333	0.000839188	33	99	cellular respiration	YDR148C,YEL039C,YML120C,YDL078C,YGR244C,YIL125W,YJL045W,YJL200C,YLL041C,YLR164W,YLR174W,YMR118C,YNL117W,YOR142W,YPL262W,YKR046C,YMR056C,YOR358W,YDL174C,YDR031W,YDR487C,YGL237C,YGR112W,YIL070C,YKL093W,YLL013C,YLR201C,YML110C,YMR165C,YOL071W,YPL132W,YPL159C,YPR100W	KGD2,CYC7,NDI1,MDH3,LSC2,KGD1,YJL045W,ACO2,SDH2,YLR164W,IDP2,YMR118C,MLS1,LSC1,FUM1,PET10,AAC1,HAP5,DLD1,MIC14,RIB3,HAP2,SHY1,MAM33,MBR1,PUF3,COQ9,COQ5,PAH1,EMI5,COX11,PET20,MRPL51
59	GO:0006732	0.00104551	43	140	coenzyme metabolic process	YGR248W,YML075C,YAL054C,YDL045C,YDL085W,YDR236C,YEL041W,YGR193C,YGR244C,YHR074W,YIL155C,YKL151C,YML120C,YNL200C,YOL096C,YOR142W,YBR003W,YCR073W-A,YDR148C,YDR196C,YDR204W,YGL037C,YGR043C,YGR256W,YJR019C,YJR025C,YLR201C,YLR231C,YLR450W,YML110C,YMR220W,YNL241C,YNR033W,YOR095C,YOR125C,YPL214C,YPR172W,YBR117C,YLR209C,YMR315W,YOR374W,YDL022W,YDL078C	SOL4,HMG1,ACS1,FAD1,NDE2,FMN1,YEF1,PDX1,LSC2,QNS1,GUT2,YKL151C,NDI1,YNL200C,COQ3,LSC1,COQ1,SOL2,KGD2,CAB5,COQ4,PNC1,NQM1,GND2,TES1,BNA1,COQ9,BNA5,HMG2,COQ5,ERG8,ZWF1,ABZ1,RKI1,CAT5,THI6,YPR172W,TKL2,PNP1,YMR315W,ALD4,GPD1,MDH3
60	GO:0019320	0.00105899	21	55	hexose catabolic process	YGR248W,YCL040W,YFR053C,YLR134W,YCR073W-A,YDL021W,YDR516C,YGR043C,YGR256W,YLR446W,YNL241C,YOR095C,YOR347C,YBR117C,YDL085W,YHR104W,YKL127W,YMR105C,YPL075W,YIL107C,YLR345W	SOL4,GLK1,HXK1,PDC5,SOL2,GPM2,EMI2,NQM1,GND2,YLR446W,ZWF1,RKI1,PYK2,TKL2,NDE2,GRE3,PGM1,PGM2,GCR1,PFK26,YLR345W
61	GO:1901701	0.00108141	14	31	cellular response to oxygen-containing compound	YDR256C,YGR088W,YHR106W,YKR066C,YAL056W,YER020W,YKL062W,YLL026W,YGR008C,YHR008C,YJL144W,YMR175W,YOL116W,YNL190W	CTA1,CTT1,TRR2,CCP1,GPB2,GPA2,MSN4,HSP104,STF2,SOD2,YJL144W,SIP18,MSN1,YNL190W
62	GO:0019321	0.00108356	8	13	pentose metabolic process	YGR248W,YGR194C,YHR104W,YLR070C,YOR120W,YOR095C,YGR256W,YNL241C	SOL4,XKS1,GRE3,XYL2,GCY1,RKI1,GND2,ZWF1
63	GO:0048311	0.0011844	13	28	mitochondrion distribution	YDL239C,YLL001W,YLR190W,YDL029W,YGR132C,YGR231C,YHR194W,YIL062C,YBR234C,YJR065C,YKL013C,YLR370C,YNR035C	ADY3,DNM1,MMR1,ARP2,PHB1,PHB2,MDM31,ARC15,ARC40,ARP3,ARC19,ARC18,ARC35
64	GO:0000001	0.0011844	13	28	mitochondrion inheritance	YDL239C,YLL001W,YLR190W,YDL029W,YGR132C,YGR231C,YHR194W,YIL062C,YBR234C,YJR065C,YKL013C,YLR370C,YNR035C	ADY3,DNM1,MMR1,ARP2,PHB1,PHB2,MDM31,ARC15,ARC40,ARP3,ARC19,ARC18,ARC35
65	GO:0030865	0.00126771	9	16	cortical cytoskeleton organization	YBR108W,YCR030C,YIL062C,YIR006C,YKL013C,YLR206W,YOR329C,YJR125C,YBL007C	AIM3,SYP1,ARC15,PAN1,ARC19,ENT2,SCD5,ENT3,SLA1
66	GO:0030866	0.00126771	9	16	cortical actin cytoskeleton organization	YBR108W,YCR030C,YIL062C,YIR006C,YKL013C,YLR206W,YOR329C,YJR125C,YBL007C	AIM3,SYP1,ARC15,PAN1,ARC19,ENT2,SCD5,ENT3,SLA1
67	GO:0044275	0.00139882	15	35	cellular carbohydrate catabolic process	YPR026W,YBR001C,YDR001C,YHL032C,YIL155C,YML070W,YIL050W,YFR017C,YOL116W,YPL016W,YPL075W,YPR160W,YPR184W,YIL107C,YLR345W	ATH1,NTH2,NTH1,GUT1,GUT2,DAK1,PCL7,YFR017C,MSN1,SWI1,GCR1,GPH1,GDB1,PFK26,YLR345W
68	GO:0070813	0.00145824	5	6	hydrogen sulfide metabolic process	YGR155W,YFR030W,YJR010W,YJR137C,YKL001C	CYS4,MET10,MET3,MET5,MET14
69	GO:0070814	0.00145824	5	6	hydrogen sulfide biosynthetic process	YGR155W,YFR030W,YJR010W,YJR137C,YKL001C	CYS4,MET10,MET3,MET5,MET14
70	GO:0009415	0.00145824	5	6	response to water stimulus	YKL062W,YGR008C,YJL144W,YMR175W,YNL190W	MSN4,STF2,YJL144W,SIP18,YNL190W
71	GO:0071462	0.00145824	5	6	cellular response to water stimulus	YKL062W,YGR008C,YJL144W,YMR175W,YNL190W	MSN4,STF2,YJL144W,SIP18,YNL190W
72	GO:0006109	0.00147752	17	42	regulation of carbohydrate metabolic process	YAL017W,YDR477W,YIL050W,YPL219W,YCL039W,YDR255C,YDR511W,YFR017C,YGL227W,YIL017C,YIL097W,YOL116W,YPL031C,YPL075W,YIL045W,YIL107C,YLR345W	PSK1,SNF1,PCL7,PCL8,GID7,RMD5,ACN9,YFR017C,VID30,VID28,FYV10,MSN1,PHO85,GCR1,PIG2,PFK26,YLR345W
73	GO:0042631	0.00148267	4	4	cellular response to water deprivation	YGR008C,YJL144W,YMR175W,YNL190W	STF2,YJL144W,SIP18,YNL190W
74	GO:0009414	0.00148267	4	4	response to water deprivation	YGR008C,YJL144W,YMR175W,YNL190W	STF2,YJL144W,SIP18,YNL190W
75	GO:0051156	0.00148267	4	4	glucose 6-phosphate metabolic process	YCL040W,YDR516C,YKL127W,YMR105C	GLK1,EMI2,PGM1,PGM2
76	GO:0033692	0.00171335	18	46	cellular polysaccharide biosynthetic process	YEL011W,YFR015C,YFR017C,YJL137C,YKR058W,YLR258W,YPR184W,YAL017W,YDR099W,YER177W,YIL050W,YKL035W,YKL127W,YMR105C,YPL219W,YGR143W,YPL031C,YIL045W	GLC3,GSY1,YFR017C,GLG2,GLG1,GSY2,GDB1,PSK1,BMH2,BMH1,PCL7,UGP1,PGM1,PGM2,PCL8,SKN1,PHO85,PIG2
77	GO:0034614	0.00173943	7	11	cellular response to reactive oxygen species	YDR256C,YGR088W,YHR106W,YKR066C,YKL062W,YLL026W,YHR008C	CTA1,CTT1,TRR2,CCP1,MSN4,HSP104,SOD2
78	GO:0044264	0.00194097	22	61	cellular polysaccharide metabolic process	YEL011W,YFR015C,YFR017C,YIL050W,YJL137C,YKR058W,YLR258W,YPL219W,YPR160W,YPR184W,YAL017W,YDR099W,YER177W,YKL035W,YKL127W,YMR105C,YBL058W,YER054C,YGR143W,YOL116W,YPL031C,YIL045W	GLC3,GSY1,YFR017C,PCL7,GLG2,GLG1,GSY2,PCL8,GPH1,GDB1,PSK1,BMH2,BMH1,UGP1,PGM1,PGM2,SHP1,GIP2,SKN1,MSN1,PHO85,PIG2
79	GO:0010035	0.00200435	17	43	response to inorganic substance	YDR256C,YDR423C,YBR295W,YGR088W,YHR106W,YKR066C,YMR022W,YKL062W,YLL029W,YBL064C,YGR008C,YJL144W,YLR109W,YMR175W,YNL241C,YOR031W,YNL190W	CTA1,CAD1,PCA1,CTT1,TRR2,CCP1,UBC7,MSN4,FRA1,PRX1,STF2,YJL144W,AHP1,SIP18,ZWF1,CRS5,YNL190W
80	GO:0000147	0.00209523	8	14	actin cortical patch assembly	YBR108W,YCR030C,YIL062C,YIR006C,YKL013C,YLR206W,YJR125C,YBL007C	AIM3,SYP1,ARC15,PAN1,ARC19,ENT2,ENT3,SLA1
81	GO:0043467	0.00210382	11	23	regulation of generation of precursor metabolites and energy	YIL050W,YOR358W,YPL219W,YAL017W,YFR017C,YGL237C,YPL031C,YPL075W,YIL045W,YIL107C,YLR345W	PCL7,HAP5,PCL8,PSK1,YFR017C,HAP2,PHO85,GCR1,PIG2,PFK26,YLR345W
82	GO:0006461	0.00220935	64	234	protein complex assembly	YBL022C,YAL039C,YBR234C,YGR080W,YIL034C,YKL007W,YLL001W,YLL009C,YPR193C,YBR024W,YBR037C,YIL062C,YJR065C,YKL013C,YLR370C,YLR393W,YNL315C,YNR035C,YBR272C,YCL024W,YDR202C,YER027C,YER164W,YFL007W,YFR050C,YGL208W,YGR232W,YIL098C,YJR033C,YKL137W,YLL023C,YLR218C,YML030W,YNL116W,YPL144W,YPR028W,YCR002C,YDL029W,YDL097C,YDR379C-A,YDR394W,YDR435C,YER017C,YER058W,YGR082W,YGR112W,YGR174C,YHR060W,YHR083W,YIL15…	PIM1,CYC3,ARC40,TWF1,CAP2,CAP1,DNM1,COX17,HPA2,SCO2,SCO1,ARC15,ARP3,ARC19,ARC18,ATP10,ATP11,ARC35,HSM3,KCC4,RAV2,GAL83,CHD1,BLM10,PRE4,SIP2,NAS6,FMC1,RAV1,CMC1,POM33,COA4,AIM31,DMA2,POC4,YOP1,CDC10,ARP2,RPN6,YDR379C-A,RPT3,PPM1,AFG3,PET117,TOM20,SHY1,CBP4,VMA22,SAM35,COA1,COX16,COA3,PET191,ATP7,MDM35,CYT2,CDC3,COX14,SPG5,SAM50,ATG34,COX11,COA2,CBP3
83	GO:0010677	0.00222807	9	17	negative regulation of cellular carbohydrate metabolic process	YPL219W,YAL017W,YCL039W,YDR255C,YFR017C,YGL227W,YIL017C,YIL097W,YPL031C	PCL8,PSK1,GID7,RMD5,YFR017C,VID30,VID28,FYV10,PHO85
84	GO:0045912	0.00222807	9	17	negative regulation of carbohydrate metabolic process	YPL219W,YAL017W,YCL039W,YDR255C,YFR017C,YGL227W,YIL017C,YIL097W,YPL031C	PCL8,PSK1,GID7,RMD5,YFR017C,VID30,VID28,FYV10,PHO85
85	GO:0000271	0.00227663	18	47	polysaccharide biosynthetic process	YEL011W,YFR015C,YFR017C,YJL137C,YKR058W,YLR258W,YPR184W,YAL017W,YDR099W,YER177W,YIL050W,YKL035W,YKL127W,YMR105C,YPL219W,YGR143W,YPL031C,YIL045W	GLC3,GSY1,YFR017C,GLG2,GLG1,GSY2,GDB1,PSK1,BMH2,BMH1,PCL7,UGP1,PGM1,PGM2,PCL8,SKN1,PHO85,PIG2
86	GO:0043623	0.00233206	52	183	cellular protein complex assembly	YAL039C,YBR234C,YGR080W,YIL034C,YKL007W,YLL009C,YBR024W,YBR037C,YIL062C,YJR065C,YKL013C,YLR370C,YLR393W,YNR035C,YBL022C,YBR272C,YCL024W,YFL007W,YFR050C,YGR232W,YIL098C,YKL137W,YLL023C,YLR218C,YML030W,YNL116W,YPL144W,YPR028W,YCR002C,YDL029W,YDL097C,YDR379C-A,YDR394W,YDR435C,YER058W,YGR082W,YGR112W,YGR174C,YHR060W,YHR083W,YIL157C,YJL003W,YJL062W-A,YJR034W,YKL053C-A,YKL087C,YLR314C,YML129C,YMR191W,Y…	CYC3,ARC40,TWF1,CAP2,CAP1,COX17,SCO2,SCO1,ARC15,ARP3,ARC19,ARC18,ATP10,ARC35,PIM1,HSM3,KCC4,BLM10,PRE4,NAS6,FMC1,CMC1,POM33,COA4,AIM31,DMA2,POC4,YOP1,CDC10,ARP2,RPN6,YDR379C-A,RPT3,PPM1,PET117,TOM20,SHY1,CBP4,VMA22,SAM35,COA1,COX16,COA3,PET191,MDM35,CYT2,CDC3,COX14,SPG5,ATP11,COA2,CBP3
87	GO:0045454	0.00256426	13	30	cell redox homeostasis	YHR106W,YBL064C,YDR453C,YIL010W,YLR109W,YCL035C,YCR083W,YDR513W,YGR209C,YLR364W,YPL017C,YPL059W,YPL091W	TRR2,PRX1,TSA2,DOT5,AHP1,GRX1,TRX3,GRX2,TRX2,GRX8,IRC15,GRX5,GLR1
88	GO:0019344	0.00347015	7	12	cysteine biosynthetic process	YGR155W,YAL012W,YFR030W,YJR010W,YJR137C,YKL001C,YLR303W	CYS4,CYS3,MET10,MET3,MET5,MET14,MET17
89	GO:0051666	0.003723	8	15	actin cortical patch localization	YCL034W,YCR094W,YFR024C-A,YHR016C,YKL129C,YOR181W,YDR388W,YLR337C	LSB5,CDC50,LSB3,YSC84,MYO3,LAS17,RVS167,VRP1
90	GO:0006007	0.00387291	18	49	glucose catabolic process	YGR248W,YCL040W,YFR053C,YLR134W,YCR073W-A,YDL021W,YDR516C,YGR043C,YGR256W,YLR446W,YNL241C,YOR095C,YOR347C,YBR117C,YDL085W,YPL075W,YIL107C,YLR345W	SOL4,GLK1,HXK1,PDC5,SOL2,GPM2,EMI2,NQM1,GND2,YLR446W,ZWF1,RKI1,PYK2,TKL2,NDE2,GCR1,PFK26,YLR345W
91	GO:0043255	0.00416218	12	28	regulation of carbohydrate biosynthetic process	YAL017W,YIL050W,YPL219W,YCL039W,YDR255C,YDR477W,YDR511W,YGL227W,YIL017C,YIL097W,YPL031C,YIL045W	PSK1,PCL7,PCL8,GID7,RMD5,SNF1,ACN9,VID30,VID28,FYV10,PHO85,PIG2
92	GO:0042542	0.00427591	5	7	response to hydrogen peroxide	YDR256C,YGR088W,YKR066C,YKL062W,YNL241C	CTA1,CTT1,CCP1,MSN4,ZWF1
93	GO:0044281	0.00429984	194	841	small molecule metabolic process	YGR248W,YLR142W,YLR438W,YBL080C,YBR177C,YDL045C,YDL055C,YDL085W,YDL124W,YDL130W-A,YDL168W,YDR173C,YDR236C,YDR287W,YDR320C,YEL041W,YER044C,YER163C,YFL030W,YGR155W,YGR193C,YHR037W,YHR074W,YHR208W,YIL066C,YIL155C,YIR038C,YJR103W,YKL016C,YKL067W,YKL150W,YKL151C,YKL194C,YLR134W,YML004C,YML120C,YNL200C,YNL202W,YNL277W,YOL096C,YOR126C,YOR163W,YPL111W,YPR006C,YAL012W,YAL054C,YAL062W,YAR035W,YBR003W,YBR00…	SOL4,PUT1,CAR2,PET112,EHT1,FAD1,PSA1,NDE2,YDL124W,STF1,SFA1,ARG82,FMN1,INM2,SWA2,YEF1,ERG28,YER163C,AGX1,CYS4,PDX1,PUT2,QNS1,BAT1,RNR3,GUT2,GTT1,URA8,ATP7,YNK1,MCR1,YKL151C,MST1,PDC5,GLO1,NDI1,YNL200C,SPS19,MET2,COQ3,IAH1,DDP1,CAR1,ICL2,CYS3,ACS1,GDH3,YAT1,COQ1,UGA2,DUR1%2C2,PCA1,NFS1,ADP1,SOL2,TRX3,MDH3,GLT1,LYS20,GDH2,GYP7,GUD1,KGD2,HOM2,CAB5,COQ4,LYS4,DPL1,PDR15,RIB3,UTR4,PMI40,AIM10,GDI1,MET1…
94	GO:0070271	0.00450808	65	245	protein complex biogenesis	YBL022C,YAL039C,YBR234C,YGR080W,YIL034C,YKL007W,YLL001W,YLL009C,YPR193C,YBR024W,YBR037C,YIL062C,YJR065C,YKL013C,YLR370C,YLR393W,YNL315C,YNR035C,YBR272C,YCL024W,YDR202C,YER027C,YER164W,YFL007W,YFR050C,YGL208W,YGR232W,YIL098C,YJR033C,YKL137W,YLL023C,YLR218C,YML030W,YNL116W,YPL144W,YPR028W,YCR002C,YDL029W,YDL097C,YDR379C-A,YDR394W,YDR435C,YER017C,YER058W,YGR082W,YGR112W,YGR174C,YHR060W,YHR083W,YIL15…	PIM1,CYC3,ARC40,TWF1,CAP2,CAP1,DNM1,COX17,HPA2,SCO2,SCO1,ARC15,ARP3,ARC19,ARC18,ATP10,ATP11,ARC35,HSM3,KCC4,RAV2,GAL83,CHD1,BLM10,PRE4,SIP2,NAS6,FMC1,RAV1,CMC1,POM33,COA4,AIM31,DMA2,POC4,YOP1,CDC10,ARP2,RPN6,YDR379C-A,RPT3,PPM1,AFG3,PET117,TOM20,SHY1,CBP4,VMA22,SAM35,COA1,COX16,COA3,PET191,ATP7,MDM35,CYT2,MSS51,CDC3,COX14,SPG5,SAM50,ATG34,COX11,COA2,CBP3
95	GO:0044248	0.00489261	171	734	cellular catabolic process	YBL022C,YJR036C,YDR306C,YJR102C,YKL002W,YLR438W,YBL084C,YBR286W,YCR068W,YDL130W-A,YDL168W,YDR256C,YDR320C,YER163C,YFL007W,YFR021W,YFR050C,YGL011C,YGL222C,YLL013C,YLR142W,YLR270W,YML004C,YML092C,YML118W,YMR022W,YMR159C,YMR314W,YNL202W,YOR157C,YOR163W,YOR173W,YPL111W,YPR006C,YBL078C,YBR006W,YBR208C,YCL038C,YCR011C,YDL215C,YDL234C,YDL238C,YDR022C,YDR069C,YDR148C,YDR406W,YER136W,YGL124C,YGL173C,YGL20…	PIM1,HUL4,YDR306C,VPS25,DID4,CAR2,CDC27,APE3,ATG15,STF1,SFA1,CTA1,SWA2,YER163C,BLM10,ATG18,PRE4,SCL1,EDC1,PUF3,PUT1,DCS1,GLO1,PRE8,NGL3,UBC7,ATG16,PRE5,SPS19,PUP1,DDP1,DCS2,CAR1,ICL2,ATG8,UGA2,DUR1%2C2,ATG22,ADP1,GDH2,GYP7,GUD1,CIS1,DOA4,KGD2,PDR15,GDI1,MON1,KEM1,POX1,PDE1,UFD1,CTT1,YOR1,PUT2,ATG7,NVJ1,YHR202W,PDR11,AGE2,ATG32,DAL1,DAL2,YJL068C,YUH1,YJU3,PXA2,FOX2,CCP1,UBP11,DNM1,BPT1,ALT1,PDC5,A…
96	GO:0043648	0.00493507	15	39	dicarboxylic acid metabolic process	YLR142W,YHR037W,YDL078C,YDL171C,YDL215C,YDR158W,YMR250W,YNR033W,YPL262W,YAL062W,YBR006W,YDR148C,YLR027C,YIL125W,YLR174W	PUT1,PUT2,MDH3,GLT1,GDH2,HOM2,GAD1,ABZ1,FUM1,GDH3,UGA2,KGD2,AAT2,KGD1,IDP2

## Sheet: Cohort 4
	GOBPID	Pvalue	Count	Size	Term	ID_SGD	Gene_Names
1	GO:1901607	2.50970402327993e-19	25	124	alpha-amino acid biosynthetic process	YEL046C,YHR018C,YMR062C,YOR202W,YPL273W,YCL030C,YCR053W,YDL131W,YDR354W,YER055C,YER081W,YER086W,YER090W,YFR025C,YGL026C,YGR124W,YIL116W,YJL071W,YJR109C,YJR130C,YKL211C,YOL058W,YOL140W,YOR108W,YOR130C	GLY1,ARG4,ARG7,HIS3,SAM4,HIS4,THR4,LYS21,TRP4,HIS1,SER3,ILV1,TRP2,HIS2,TRP5,ASN2,HIS5,ARG2,CPA2,STR2,TRP3,ARG1,ARG8,LEU9,ORT1
2	GO:0008652	1.18212207621189e-18	27	161	cellular amino acid biosynthetic process	YEL046C,YHR018C,YMR062C,YOR202W,YPL273W,YCL030C,YCR053W,YDL131W,YDR035W,YDR354W,YER055C,YER081W,YER086W,YER090W,YFR025C,YGL026C,YGR124W,YGR267C,YIL116W,YJL071W,YJR109C,YJR130C,YKL211C,YOL058W,YOL140W,YOR108W,YOR130C	GLY1,ARG4,ARG7,HIS3,SAM4,HIS4,THR4,LYS21,ARO3,TRP4,HIS1,SER3,ILV1,TRP2,HIS2,TRP5,ASN2,FOL2,HIS5,ARG2,CPA2,STR2,TRP3,ARG1,ARG8,LEU9,ORT1
3	GO:0043436	1.72950546392268e-17	38	399	oxoacid metabolic process	YEL046C,YHR018C,YMR062C,YOR202W,YPL273W,YCL030C,YCR053W,YDL131W,YDR035W,YDR354W,YER040W,YER055C,YER081W,YER086W,YER090W,YFR025C,YGL026C,YGR124W,YGR267C,YIL116W,YJL071W,YJR109C,YJR130C,YKL015W,YKL211C,YLR153C,YML042W,YMR246W,YOL002C,YOL058W,YOL140W,YOR108W,YOR130C,YPR001W,YPR128C,YDL170W,YER073W,YNL311C	GLY1,ARG4,ARG7,HIS3,SAM4,HIS4,THR4,LYS21,ARO3,TRP4,GLN3,HIS1,SER3,ILV1,TRP2,HIS2,TRP5,ASN2,FOL2,HIS5,ARG2,CPA2,STR2,PUT3,TRP3,ACS2,CAT2,FAA4,IZH2,ARG1,ARG8,LEU9,ORT1,CIT3,ANT1,UGA3,ALD5,SKP2
4	GO:0006082	1.8856275746286e-17	38	400	organic acid metabolic process	YEL046C,YHR018C,YMR062C,YOR202W,YPL273W,YCL030C,YCR053W,YDL131W,YDR035W,YDR354W,YER040W,YER055C,YER081W,YER086W,YER090W,YFR025C,YGL026C,YGR124W,YGR267C,YIL116W,YJL071W,YJR109C,YJR130C,YKL015W,YKL211C,YLR153C,YML042W,YMR246W,YOL002C,YOL058W,YOL140W,YOR108W,YOR130C,YPR001W,YPR128C,YDL170W,YER073W,YNL311C	GLY1,ARG4,ARG7,HIS3,SAM4,HIS4,THR4,LYS21,ARO3,TRP4,GLN3,HIS1,SER3,ILV1,TRP2,HIS2,TRP5,ASN2,FOL2,HIS5,ARG2,CPA2,STR2,PUT3,TRP3,ACS2,CAT2,FAA4,IZH2,ARG1,ARG8,LEU9,ORT1,CIT3,ANT1,UGA3,ALD5,SKP2
5	GO:0019752	3.91080479431673e-17	37	385	carboxylic acid metabolic process	YEL046C,YHR018C,YMR062C,YOR202W,YPL273W,YCL030C,YCR053W,YDL131W,YDR035W,YDR354W,YER055C,YER081W,YER086W,YER090W,YFR025C,YGL026C,YGR124W,YGR267C,YIL116W,YJL071W,YJR109C,YJR130C,YKL015W,YKL211C,YLR153C,YML042W,YMR246W,YOL002C,YOL058W,YOL140W,YOR108W,YOR130C,YPR001W,YPR128C,YDL170W,YER073W,YNL311C	GLY1,ARG4,ARG7,HIS3,SAM4,HIS4,THR4,LYS21,ARO3,TRP4,HIS1,SER3,ILV1,TRP2,HIS2,TRP5,ASN2,FOL2,HIS5,ARG2,CPA2,STR2,PUT3,TRP3,ACS2,CAT2,FAA4,IZH2,ARG1,ARG8,LEU9,ORT1,CIT3,ANT1,UGA3,ALD5,SKP2
6	GO:0046394	6.08571295093548e-17	28	204	carboxylic acid biosynthetic process	YEL046C,YHR018C,YMR062C,YOR202W,YPL273W,YCL030C,YCR053W,YDL131W,YDR035W,YDR354W,YER055C,YER081W,YER086W,YER090W,YFR025C,YGL026C,YGR124W,YGR267C,YIL116W,YJL071W,YJR109C,YJR130C,YKL211C,YOL058W,YOL140W,YOR108W,YOR130C,YER073W	GLY1,ARG4,ARG7,HIS3,SAM4,HIS4,THR4,LYS21,ARO3,TRP4,HIS1,SER3,ILV1,TRP2,HIS2,TRP5,ASN2,FOL2,HIS5,ARG2,CPA2,STR2,TRP3,ARG1,ARG8,LEU9,ORT1,ALD5
7	GO:0016053	6.08571295093548e-17	28	204	organic acid biosynthetic process	YEL046C,YHR018C,YMR062C,YOR202W,YPL273W,YCL030C,YCR053W,YDL131W,YDR035W,YDR354W,YER055C,YER081W,YER086W,YER090W,YFR025C,YGL026C,YGR124W,YGR267C,YIL116W,YJL071W,YJR109C,YJR130C,YKL211C,YOL058W,YOL140W,YOR108W,YOR130C,YER073W	GLY1,ARG4,ARG7,HIS3,SAM4,HIS4,THR4,LYS21,ARO3,TRP4,HIS1,SER3,ILV1,TRP2,HIS2,TRP5,ASN2,FOL2,HIS5,ARG2,CPA2,STR2,TRP3,ARG1,ARG8,LEU9,ORT1,ALD5
8	GO:1901605	9.66455983640915e-17	26	173	alpha-amino acid metabolic process	YEL046C,YHR018C,YMR062C,YOR202W,YPL273W,YCL030C,YCR053W,YDL131W,YDR354W,YER055C,YER081W,YER086W,YER090W,YFR025C,YGL026C,YGR124W,YIL116W,YJL071W,YJR109C,YJR130C,YKL015W,YKL211C,YOL058W,YOL140W,YOR108W,YOR130C	GLY1,ARG4,ARG7,HIS3,SAM4,HIS4,THR4,LYS21,TRP4,HIS1,SER3,ILV1,TRP2,HIS2,TRP5,ASN2,HIS5,ARG2,CPA2,STR2,PUT3,TRP3,ARG1,ARG8,LEU9,ORT1
9	GO:0044283	1.08867389152649e-15	32	309	small molecule biosynthetic process	YEL046C,YHR018C,YMR062C,YNL111C,YOR202W,YPL273W,YBR256C,YCL030C,YCR053W,YDL131W,YDR035W,YDR354W,YER055C,YER081W,YER086W,YER090W,YFR025C,YGL026C,YGR124W,YGR267C,YHR007C,YIL116W,YJL071W,YJR109C,YJR130C,YKL211C,YNR043W,YOL058W,YOL140W,YOR108W,YOR130C,YER073W	GLY1,ARG4,ARG7,CYB5,HIS3,SAM4,RIB5,HIS4,THR4,LYS21,ARO3,TRP4,HIS1,SER3,ILV1,TRP2,HIS2,TRP5,ASN2,FOL2,ERG11,HIS5,ARG2,CPA2,STR2,TRP3,MVD1,ARG1,ARG8,LEU9,ORT1,ALD5
10	GO:0044711	1.31530042380172e-15	32	311	single-organism biosynthetic process	YEL046C,YHR018C,YMR062C,YNL111C,YOR202W,YPL273W,YBR256C,YCL030C,YCR053W,YDL131W,YDR035W,YDR354W,YER055C,YER081W,YER086W,YER090W,YFR025C,YGL026C,YGR124W,YGR267C,YHR007C,YIL116W,YJL071W,YJR109C,YJR130C,YKL211C,YNR043W,YOL058W,YOL140W,YOR108W,YOR130C,YER073W	GLY1,ARG4,ARG7,CYB5,HIS3,SAM4,RIB5,HIS4,THR4,LYS21,ARO3,TRP4,HIS1,SER3,ILV1,TRP2,HIS2,TRP5,ASN2,FOL2,ERG11,HIS5,ARG2,CPA2,STR2,TRP3,MVD1,ARG1,ARG8,LEU9,ORT1,ALD5
11	GO:0044281	2.14480240661025e-15	51	841	small molecule metabolic process	YEL046C,YHR018C,YMR062C,YNL111C,YOR202W,YPL188W,YPL273W,YBR256C,YCL030C,YCR027C,YCR053W,YDL131W,YDR035W,YDR354W,YDR531W,YER040W,YER055C,YER073W,YER081W,YER086W,YER090W,YFL028C,YFR025C,YGL026C,YGR124W,YGR267C,YHR007C,YIL116W,YJL071W,YJR109C,YJR130C,YKL015W,YKL211C,YLR153C,YML042W,YMR246W,YNR043W,YOL002C,YOL058W,YOL140W,YOR108W,YOR130C,YPR001W,YPR128C,YBR105C,YDL170W,YDR481C,YGL224C,YJL089W,YNL311C…	GLY1,ARG4,ARG7,CYB5,HIS3,POS5,SAM4,RIB5,HIS4,RHB1,THR4,LYS21,ARO3,TRP4,CAB1,GLN3,HIS1,ALD5,SER3,ILV1,TRP2,CAF16,HIS2,TRP5,ASN2,FOL2,ERG11,HIS5,ARG2,CPA2,STR2,PUT3,TRP3,ACS2,CAT2,FAA4,MVD1,IZH2,ARG1,ARG8,LEU9,ORT1,CIT3,ANT1,VID24,UGA3,PHO8,SDT1,SIP4,SKP2,SRL4
12	GO:0006520	4.16913621942417e-15	30	280	cellular amino acid metabolic process	YEL046C,YHR018C,YMR062C,YOR202W,YPL273W,YCL030C,YCR053W,YDL131W,YDR035W,YDR354W,YER055C,YER081W,YER086W,YER090W,YFR025C,YGL026C,YGR124W,YGR267C,YIL116W,YJL071W,YJR109C,YJR130C,YKL015W,YKL211C,YOL058W,YOL140W,YOR108W,YOR130C,YDL170W,YNL311C	GLY1,ARG4,ARG7,HIS3,SAM4,HIS4,THR4,LYS21,ARO3,TRP4,HIS1,SER3,ILV1,TRP2,HIS2,TRP5,ASN2,FOL2,HIS5,ARG2,CPA2,STR2,PUT3,TRP3,ARG1,ARG8,LEU9,ORT1,UGA3,SKP2
13	GO:1901566	6.672562718571e-13	31	362	organonitrogen compound biosynthetic process	YEL046C,YHR018C,YKL008C,YMR062C,YOR202W,YPL188W,YPL273W,YBR256C,YCL030C,YCR053W,YDL131W,YDR035W,YDR354W,YDR531W,YER055C,YER081W,YER086W,YER090W,YFR025C,YGL026C,YGR124W,YGR267C,YIL116W,YJL071W,YJR109C,YJR130C,YKL211C,YOL058W,YOL140W,YOR108W,YOR130C	GLY1,ARG4,LAC1,ARG7,HIS3,POS5,SAM4,RIB5,HIS4,THR4,LYS21,ARO3,TRP4,CAB1,HIS1,SER3,ILV1,TRP2,HIS2,TRP5,ASN2,FOL2,HIS5,ARG2,CPA2,STR2,TRP3,ARG1,ARG8,LEU9,ORT1
14	GO:0044710	1.53494024266915e-12	58	1249	single-organism metabolic process	YEL046C,YHR018C,YKL008C,YMR062C,YNL111C,YOR202W,YPL188W,YPL273W,YPR001W,YPR048W,YBR046C,YBR256C,YCL030C,YCR027C,YCR053W,YDL131W,YDR035W,YDR354W,YDR531W,YER040W,YER055C,YER073W,YER081W,YER086W,YER090W,YFL028C,YFR025C,YGL026C,YGR124W,YGR267C,YHR007C,YIL116W,YJL071W,YJR109C,YJR111C,YJR130C,YKL015W,YKL211C,YLR153C,YML042W,YMR246W,YNR043W,YOL002C,YOL058W,YOL140W,YOR108W,YOR130C,YPR128C,YBR105C,YDL170W…	GLY1,ARG4,LAC1,ARG7,CYB5,HIS3,POS5,SAM4,CIT3,TAH18,ZTA1,RIB5,HIS4,RHB1,THR4,LYS21,ARO3,TRP4,CAB1,GLN3,HIS1,ALD5,SER3,ILV1,TRP2,CAF16,HIS2,TRP5,ASN2,FOL2,ERG11,HIS5,ARG2,CPA2,YJR111C,STR2,PUT3,TRP3,ACS2,CAT2,FAA4,MVD1,IZH2,ARG1,ARG8,LEU9,ORT1,ANT1,VID24,UGA3,PHO8,SDT1,AAP1,SIP4,SKP2,SRL4,IZH1,IZH4
15	GO:1901564	6.39135616328989e-10	38	686	organonitrogen compound metabolic process	YEL046C,YHR018C,YKL008C,YMR062C,YOR202W,YPL188W,YPL273W,YBR256C,YCL030C,YCR027C,YCR053W,YDL131W,YDR035W,YDR354W,YDR531W,YER055C,YER081W,YER086W,YER090W,YFL028C,YFR025C,YGL026C,YGR124W,YGR267C,YIL116W,YJL071W,YJR109C,YJR130C,YKL015W,YKL211C,YOL058W,YOL140W,YOR108W,YOR130C,YDL170W,YDR481C,YGL224C,YNL311C	GLY1,ARG4,LAC1,ARG7,HIS3,POS5,SAM4,RIB5,HIS4,RHB1,THR4,LYS21,ARO3,TRP4,CAB1,HIS1,SER3,ILV1,TRP2,CAF16,HIS2,TRP5,ASN2,FOL2,HIS5,ARG2,CPA2,STR2,PUT3,TRP3,ARG1,ARG8,LEU9,ORT1,UGA3,PHO8,SDT1,SKP2
16	GO:0006526	6.62831213322958e-10	7	12	arginine biosynthetic process	YHR018C,YJL071W,YJR109C,YMR062C,YOL058W,YOL140W,YOR130C	ARG4,ARG2,CPA2,ARG7,ARG1,ARG8,ORT1
17	GO:0006525	1.50124364146458e-08	7	17	arginine metabolic process	YHR018C,YJL071W,YJR109C,YMR062C,YOL058W,YOL140W,YOR130C	ARG4,ARG2,CPA2,ARG7,ARG1,ARG8,ORT1
18	GO:0009064	9.13174452112617e-08	10	56	glutamine family amino acid metabolic process	YHR018C,YGR124W,YJL071W,YJR109C,YKL015W,YKL211C,YMR062C,YOL058W,YOL140W,YOR130C	ARG4,ASN2,ARG2,CPA2,PUT3,TRP3,ARG7,ARG1,ARG8,ORT1
19	GO:0000162	1.38962951134254e-07	4	4	tryptophan biosynthetic process	YDR354W,YER090W,YGL026C,YKL211C	TRP4,TRP2,TRP5,TRP3
20	GO:0046219	1.38962951134254e-07	4	4	indolalkylamine biosynthetic process	YDR354W,YER090W,YGL026C,YKL211C	TRP4,TRP2,TRP5,TRP3
21	GO:0042435	1.38962951134254e-07	4	4	indole-containing compound biosynthetic process	YDR354W,YER090W,YGL026C,YKL211C	TRP4,TRP2,TRP5,TRP3
22	GO:0009075	6.10878136860529e-07	5	10	histidine family amino acid metabolic process	YOR202W,YCL030C,YER055C,YFR025C,YIL116W	HIS3,HIS4,HIS1,HIS2,HIS5
23	GO:0009076	6.10878136860529e-07	5	10	histidine family amino acid biosynthetic process	YOR202W,YCL030C,YER055C,YFR025C,YIL116W	HIS3,HIS4,HIS1,HIS2,HIS5
24	GO:0000105	6.10878136860529e-07	5	10	histidine biosynthetic process	YOR202W,YCL030C,YER055C,YFR025C,YIL116W	HIS3,HIS4,HIS1,HIS2,HIS5
25	GO:0052803	6.10878136860529e-07	5	10	imidazole-containing compound metabolic process	YOR202W,YCL030C,YER055C,YFR025C,YIL116W	HIS3,HIS4,HIS1,HIS2,HIS5
26	GO:0006547	6.10878136860529e-07	5	10	histidine metabolic process	YOR202W,YCL030C,YER055C,YFR025C,YIL116W	HIS3,HIS4,HIS1,HIS2,HIS5
27	GO:0009084	1.27390947926001e-06	7	30	glutamine family amino acid biosynthetic process	YHR018C,YJL071W,YJR109C,YMR062C,YOL058W,YOL140W,YOR130C	ARG4,ARG2,CPA2,ARG7,ARG1,ARG8,ORT1
28	GO:0009058	2.82820513954749e-06	61	1919	biosynthetic process	YPR013C,YBL103C,YEL046C,YER045C,YHR018C,YJL056C,YKL008C,YLR153C,YMR062C,YNL111C,YOR202W,YOR302W,YOR344C,YPL188W,YPL273W,YBR256C,YCL030C,YCR053W,YDL131W,YDL170W,YDR035W,YDR354W,YDR527W,YDR531W,YEL029C,YER040W,YER055C,YER081W,YER086W,YER090W,YFR025C,YGL026C,YGL194C,YGR124W,YGR267C,YHR007C,YIL116W,YJL071W,YJL072C,YJL089W,YJR109C,YJR130C,YKL015W,YKL211C,YKR097W,YLR377C,YMR016C,YMR168C,YNR043W,YOL058W…	YPR013C,RTG3,GLY1,ACA1,ARG4,ZAP1,LAC1,ACS2,ARG7,CYB5,HIS3,YOR302W,TYE7,POS5,SAM4,RIB5,HIS4,THR4,LYS21,UGA3,ARO3,TRP4,RBA50,CAB1,BUD16,GLN3,HIS1,SER3,ILV1,TRP2,HIS2,TRP5,HOS2,ASN2,FOL2,ERG11,HIS5,ARG2,PSF2,SIP4,CPA2,STR2,PUT3,TRP3,PCK1,FBP1,SOK2,CEP3,MVD1,ARG1,ARG8,LEU9,ORT1,ROX1,VID24,ALD5,CAF16,PCL5,YHR122W,SVP26,TAH18
29	GO:0009073	2.97657077301044e-06	5	13	aromatic amino acid family biosynthetic process	YDR035W,YDR354W,YER090W,YGL026C,YKL211C	ARO3,TRP4,TRP2,TRP5,TRP3
30	GO:0042401	9.15366917975324e-06	4	8	cellular biogenic amine biosynthetic process	YDR354W,YER090W,YGL026C,YKL211C	TRP4,TRP2,TRP5,TRP3
31	GO:1901576	9.98316276256251e-06	59	1891	organic substance biosynthetic process	YPR013C,YBL103C,YEL046C,YER045C,YHR018C,YJL056C,YKL008C,YLR153C,YMR062C,YNL111C,YOR202W,YOR302W,YOR344C,YPL188W,YPL273W,YBR256C,YCL030C,YCR053W,YDL131W,YDL170W,YDR035W,YDR354W,YDR527W,YDR531W,YEL029C,YER040W,YER055C,YER081W,YER086W,YER090W,YFR025C,YGL026C,YGL194C,YGR124W,YGR267C,YHR007C,YIL116W,YJL071W,YJL072C,YJL089W,YJR109C,YJR130C,YKL015W,YKL211C,YKR097W,YLR377C,YMR016C,YMR168C,YNR043W,YOL058W…	YPR013C,RTG3,GLY1,ACA1,ARG4,ZAP1,LAC1,ACS2,ARG7,CYB5,HIS3,YOR302W,TYE7,POS5,SAM4,RIB5,HIS4,THR4,LYS21,UGA3,ARO3,TRP4,RBA50,CAB1,BUD16,GLN3,HIS1,SER3,ILV1,TRP2,HIS2,TRP5,HOS2,ASN2,FOL2,ERG11,HIS5,ARG2,PSF2,SIP4,CPA2,STR2,PUT3,TRP3,PCK1,FBP1,SOK2,CEP3,MVD1,ARG1,ARG8,LEU9,ORT1,ROX1,VID24,ALD5,CAF16,PCL5,SVP26
32	GO:0006591	1.62283916818547e-05	4	9	ornithine metabolic process	YHR018C,YMR062C,YJL071W,YOL140W	ARG4,ARG7,ARG2,ARG8
33	GO:0006592	2.87705747697392e-05	3	4	ornithine biosynthetic process	YMR062C,YJL071W,YOL140W	ARG7,ARG2,ARG8
34	GO:0044249	3.00408137946766e-05	57	1858	cellular biosynthetic process	YPR013C,YBL103C,YEL046C,YER045C,YHR018C,YJL056C,YKL008C,YLR153C,YMR062C,YOR202W,YOR302W,YOR344C,YPL188W,YPL273W,YBR256C,YCL030C,YCR053W,YDL131W,YDL170W,YDR035W,YDR354W,YDR527W,YDR531W,YEL029C,YER040W,YER055C,YER081W,YER086W,YER090W,YFR025C,YGL026C,YGL194C,YGR124W,YGR267C,YIL116W,YJL071W,YJL072C,YJL089W,YJR109C,YJR130C,YKL015W,YKL211C,YMR016C,YMR168C,YNR043W,YOL058W,YOL140W,YOR108W,YOR130C,YPR065W…	YPR013C,RTG3,GLY1,ACA1,ARG4,ZAP1,LAC1,ACS2,ARG7,HIS3,YOR302W,TYE7,POS5,SAM4,RIB5,HIS4,THR4,LYS21,UGA3,ARO3,TRP4,RBA50,CAB1,BUD16,GLN3,HIS1,SER3,ILV1,TRP2,HIS2,TRP5,HOS2,ASN2,FOL2,HIS5,ARG2,PSF2,SIP4,CPA2,STR2,PUT3,TRP3,SOK2,CEP3,MVD1,ARG1,ARG8,LEU9,ORT1,ROX1,VID24,ALD5,CAF16,ERG11,PCL5,SVP26,TAH18
35	GO:0006568	4.12329487419689e-05	4	11	tryptophan metabolic process	YDR354W,YER090W,YGL026C,YKL211C	TRP4,TRP2,TRP5,TRP3
36	GO:0006586	4.12329487419689e-05	4	11	indolalkylamine metabolic process	YDR354W,YER090W,YGL026C,YKL211C	TRP4,TRP2,TRP5,TRP3
37	GO:0042430	4.12329487419689e-05	4	11	indole-containing compound metabolic process	YDR354W,YER090W,YGL026C,YKL211C	TRP4,TRP2,TRP5,TRP3
38	GO:0009072	5.29080851624022e-05	5	22	aromatic amino acid family metabolic process	YDR035W,YDR354W,YER090W,YGL026C,YKL211C	ARO3,TRP4,TRP2,TRP5,TRP3
39	GO:0009308	9.48427751287983e-05	9	96	amine metabolic process	YPL273W,YDR354W,YER090W,YGL026C,YJR130C,YKL211C,YDL170W,YKL015W,YNL311C	SAM4,TRP4,TRP2,TRP5,STR2,TRP3,UGA3,PUT3,SKP2
40	GO:0009066	0.000203509	7	63	aspartate family amino acid metabolic process	YEL046C,YPL273W,YCR053W,YDL131W,YGR124W,YJR130C,YER086W	GLY1,SAM4,THR4,LYS21,ASN2,STR2,ILV1
41	GO:0009309	0.000214397	6	45	amine biosynthetic process	YPL273W,YDR354W,YER090W,YGL026C,YJR130C,YKL211C	SAM4,TRP4,TRP2,TRP5,STR2,TRP3
42	GO:0010043	0.000379642	2	2	response to zinc ion	YDR492W,YOL002C	IZH1,IZH2
43	GO:0044106	0.000479579	6	52	cellular amine metabolic process	YDR354W,YER090W,YGL026C,YKL211C,YKL015W,YNL311C	TRP4,TRP2,TRP5,TRP3,PUT3,SKP2
44	GO:0006566	0.00056235	3	9	threonine metabolic process	YEL046C,YCR053W,YER086W	GLY1,THR4,ILV1
45	GO:0055069	0.00079194	3	10	zinc ion homeostasis	YDR492W,YOL002C,YOL101C	IZH1,IZH2,IZH4
46	GO:0006882	0.00079194	3	10	cellular zinc ion homeostasis	YDR492W,YOL002C,YOL101C	IZH1,IZH2,IZH4
47	GO:1901362	0.00085028	33	987	organic cyclic compound biosynthetic process	YPR013C,YBL103C,YER045C,YJL056C,YNL111C,YOR202W,YOR344C,YPL188W,YBR256C,YCL030C,YDL170W,YDR035W,YDR354W,YDR527W,YDR531W,YER040W,YER055C,YER090W,YFR025C,YGL026C,YGL194C,YGR267C,YHR007C,YIL116W,YJL089W,YKL015W,YKL211C,YMR016C,YMR168C,YNR043W,YPR065W,YFL028C,YHR071W	YPR013C,RTG3,ACA1,ZAP1,CYB5,HIS3,TYE7,POS5,RIB5,HIS4,UGA3,ARO3,TRP4,RBA50,CAB1,GLN3,HIS1,TRP2,HIS2,TRP5,HOS2,FOL2,ERG11,HIS5,SIP4,PUT3,TRP3,SOK2,CEP3,MVD1,ROX1,CAF16,PCL5
48	GO:0006567	0.00112433	2	3	threonine catabolic process	YEL046C,YER086W	GLY1,ILV1
49	GO:0006732	0.00156649	9	140	coenzyme metabolic process	YLR153C,YPL188W,YPL273W,YDR531W,YEL029C,YGR267C,YNR043W,YMR246W,YDR481C	ACS2,POS5,SAM4,CAB1,BUD16,FOL2,MVD1,FAA4,PHO8
50	GO:0015711	0.00229127	7	94	organic anion transport	YJR095W,YOR130C,YPR128C,YCR027C,YMR246W,YBR147W,YHL008C	SFC1,ORT1,ANT1,RHB1,FAA4,RTC2,YHL008C
51	GO:0006807	0.00248225	57	2155	nitrogen compound metabolic process	YPR013C,YBL103C,YEL046C,YER045C,YHR018C,YIR005W,YJL056C,YKL008C,YMR062C,YOR202W,YOR344C,YPL188W,YPL273W,YBR256C,YCL030C,YCR027C,YCR053W,YDL131W,YDL170W,YDR035W,YDR354W,YDR527W,YDR531W,YER040W,YER055C,YER081W,YER086W,YER090W,YFL028C,YFR025C,YGL026C,YGL194C,YGR124W,YGR267C,YIL116W,YJL071W,YJL072C,YJL089W,YJR109C,YJR130C,YKL015W,YKL211C,YMR016C,YMR168C,YOL058W,YOL140W,YOR108W,YOR130C,YOR319W,YPR065W…	YPR013C,RTG3,GLY1,ACA1,ARG4,IST3,ZAP1,LAC1,ARG7,HIS3,TYE7,POS5,SAM4,RIB5,HIS4,RHB1,THR4,LYS21,UGA3,ARO3,TRP4,RBA50,CAB1,GLN3,HIS1,SER3,ILV1,TRP2,CAF16,HIS2,TRP5,HOS2,ASN2,FOL2,HIS5,ARG2,PSF2,SIP4,CPA2,STR2,PUT3,TRP3,SOK2,CEP3,ARG1,ARG8,LEU9,ORT1,HSH49,ROX1,PHO8,SDT1,PCL5,CAT2,SKP2,SRL4,TAH18
52	GO:0006094	0.00290787	4	31	gluconeogenesis	YKR097W,YLR377C,YBR105C,YJL089W	PCK1,FBP1,VID24,SIP4
53	GO:0044282	0.0032559	7	100	small molecule catabolic process	YEL046C,YER073W,YER086W,YPR001W,YPR128C,YDL170W,YKL015W	GLY1,ALD5,ILV1,CIT3,ANT1,UGA3,PUT3
54	GO:0044712	0.0032559	7	100	single-organism catabolic process	YEL046C,YER073W,YER086W,YPR001W,YPR128C,YDL170W,YKL015W	GLY1,ALD5,ILV1,CIT3,ANT1,UGA3,PUT3
55	GO:0019319	0.00327383	4	32	hexose biosynthetic process	YKR097W,YLR377C,YBR105C,YJL089W	PCK1,FBP1,VID24,SIP4
56	GO:0008152	0.00345486	85	3660	metabolic process	YPR013C,YBL103C,YDR481C,YEL046C,YER045C,YGL059W,YGL180W,YGL194C,YHR018C,YIR005W,YJL056C,YKL008C,YLR153C,YMR062C,YNL111C,YOR202W,YOR302W,YOR344C,YOR371C,YPL188W,YPL273W,YPR001W,YPR048W,YBR046C,YBR222C,YBR256C,YCL030C,YCR027C,YCR053W,YDL131W,YDL170W,YDR035W,YDR354W,YDR527W,YDR531W,YEL029C,YER040W,YER055C,YER073W,YER081W,YER086W,YER090W,YFL028C,YFR025C,YGL026C,YGL101W,YGR124W,YGR267C,YHR007C,YHR047C…	YPR013C,RTG3,PHO8,GLY1,ACA1,PKP2,ATG1,HOS2,ARG4,IST3,ZAP1,LAC1,ACS2,ARG7,CYB5,HIS3,YOR302W,TYE7,GPB1,POS5,SAM4,CIT3,TAH18,ZTA1,PCS60,RIB5,HIS4,RHB1,THR4,LYS21,UGA3,ARO3,TRP4,RBA50,CAB1,BUD16,GLN3,HIS1,ALD5,SER3,ILV1,TRP2,CAF16,HIS2,TRP5,YGL101W,ASN2,FOL2,ERG11,AAP1,PCL5,HIS5,ARG2,PSF2,SIP4,CPA2,YJR111C,STR2,PUT3,TRP3,PCK1,FBP1,CAT2,SOK2,CEP3,FAA4,SKP2,MVD1,IZH2,ARG1,ARG8,LEU9,ORT1,HSH49,ROX1,ANT1…
57	GO:0046942	0.00352498	6	76	carboxylic acid transport	YJR095W,YOR130C,YCR027C,YMR246W,YBR147W,YHL008C	SFC1,ORT1,RHB1,FAA4,RTC2,YHL008C
58	GO:0009067	0.00356225	5	53	aspartate family amino acid biosynthetic process	YPL273W,YCR053W,YDL131W,YGR124W,YJR130C	SAM4,THR4,LYS21,ASN2,STR2
59	GO:0046364	0.00366998	4	33	monosaccharide biosynthetic process	YKR097W,YLR377C,YBR105C,YJL089W	PCK1,FBP1,VID24,SIP4
60	GO:0015849	0.00376316	6	77	organic acid transport	YJR095W,YOR130C,YCR027C,YMR246W,YBR147W,YHL008C	SFC1,ORT1,RHB1,FAA4,RTC2,YHL008C
61	GO:0051186	0.00440447	9	163	cofactor metabolic process	YLR153C,YPL188W,YPL273W,YDR531W,YEL029C,YGR267C,YNR043W,YMR246W,YDR481C	ACS2,POS5,SAM4,CAB1,BUD16,FOL2,MVD1,FAA4,PHO8
62	GO:0046395	0.00454964	6	80	carboxylic acid catabolic process	YEL046C,YER086W,YPR001W,YPR128C,YDL170W,YKL015W	GLY1,ILV1,CIT3,ANT1,UGA3,PUT3
63	GO:0016054	0.00454964	6	80	organic acid catabolic process	YEL046C,YER086W,YPR001W,YPR128C,YDL170W,YKL015W	GLY1,ILV1,CIT3,ANT1,UGA3,PUT3
64	GO:0006637	0.00480467	3	18	acyl-CoA metabolic process	YLR153C,YNR043W,YMR246W	ACS2,MVD1,FAA4
65	GO:0035383	0.00480467	3	18	thioester metabolic process	YLR153C,YNR043W,YMR246W	ACS2,MVD1,FAA4
