# Supplementary material for: Quantifying periodicity in omics data
Source: Front Cell Dev Biol. 2014 Aug 19;2:40. doi: 10.3389/fcell.2014.00040 (PMC4207034; doi:10.3389/fcell.2014.00040)
Supplement: Supplementary file 2 [file DataSheet2.ZIP]

Archive with 2 entries (2 files):
- README.txt
- waveform_1.0.1.tar.gz
