# Supplementary material for: Quantifying periodicity in omics data
Source: Front Cell Dev Biol. 2014 Aug 19;2:40. doi: 10.3389/fcell.2014.00040 (PMC4207034; doi:10.3389/fcell.2014.00040)
Supplement: Supplementary file 2 [file DataSheet2.ZIP › README.txt]

waveform 1.01 install instructions
at the commandline:

R CMD INSTALL <path>/waveform_1.0.1.tar.gz

or within R

install.packages(file.path(<path>, '/waveform_1.0.1.tar.gz'), repos = NULL, type="source")

Where <path> is the download directory.
